# Supplementary material for: Diversity, functional classification and genotyping of SHV β-lactamases in Klebsiella pneumoniae
Source: Microb Genom. 2024 Oct 21;10(10):001294. doi: 10.1099/mgen.0.001294 (PMC11493186; doi:10.1099/mgen.0.001294)
Supplement: Supplementary Material 1. [file mgen-10-01294-s001.xlsx]

## Sheet: Table Legend
Table S1	Curated database of SHV alleles, including primary accessions, class-modifying mutations, genomic context.
Table S2	Genome data, including NCBI accessions for reads or assemblies, source / metadata, assembly quality metrics.
Table S3	Genotypes inferred from genome data.
Table S4	Antimicrobial susceptibility phenotypes data. Resistance phenotypes were interpreted as “susceptible” (S), “intermediate/susceptible, increased exposure” (I), or “resistant” (R) using the EUCAST (v13.0) or Clinical and Laboratory Standards Institute (CLSI, M100 33rd edition) breakpoints, as appropriate to the assay used.
Table S5	Genomic location of SHVs.

## Sheet: Table S1
allele	allele_number	25	35	69	130	146	148	156	179	234	235	238	240	omega_loop	omega_loop_simple	class	mutations	mutations_simple	vs_NCBI_refgenes	vs_BLDB	Evidence	allele_Kleboratev2	allele_Kleboratev3	refgenes__Subclass	BLDB__Phenotype	refgenes__Pubmed reference	refgenes__RefSeq protein	refgenes__RefSeq nucleotide	refgenes__GenBank protein	refgenes__GenBank nucleotide	BLDB__Alternative protein names	BLDB__GenPeptID	BLDB__GenBankID	BLDB__PubMedID (DOI)	BLDB__Functional information	CARD__ARO Accession	CARD__Protein Accession	CARD__DNA Accession
SHV-200	200	-	Q	-		-	-	-	-	-	-	S	K	-	-	ESBL	35Q, 238S, 240K	35Q, 238S, 240K	BETA-LACTAM	NA	Assigned ESBL here on the basis of 238S mutation. No paper. Not classified in BLDB. Not detected in KlebNET-GSP data.	SHV-200	SHV-200	BETA-LACTAM	NA	NA	WP_096807447.1	NG_055588.1	ASY03678.1	MF871643.1	NA	ASY03678	MF871643	NA	NA	ARO:3005248	WP_096807447.1	NG_055588.1
SHV-38	38	-	-	-		V	-	-	-	-	-	-	-	-	-	wt	146V	146V	CEPHALOSPORIN	2be	Assigned wt here as lacking known functional mutations. Mutation (146V) tested in Neubauer, showed no effect on 3GC phenotype. Original report describes increase in ceftazidime resistance but below clinical breakpoint. KlebNET-GSP data supports wildtype phenotype: SHV-38 present n=20 genomes, all single-copy SHV; n=1 with resistance to ceftazidime & ceftriaxone, n=1 with resistance to piperacilli…	SHV-38	SHV-38	CEPHALOSPORIN	2be	12543688	WP_063864680.1	NG_050077.1	AAL79576.1	AY079099.1	NA	AAL79576	AY079099	12543688 (DOI)	Carbapenemase	ARO:3001096	AAL79576.1	AY079099.1
SHV-222	222	-	-	-		V	-	-	-	-	-	-	-	-	-	wt	146V	146V				SHV-222	SHV-222	BETA-LACTAM	NA	NA	WP_122630876.1	NG_062294.1	AYD75395.1	MH886598.1	NA	AYD75395	MH886598	NA	NA	ARO:3005208	WP_122630876.1	NG_062294.1
SHV-204	204	-	-	-		V	-	-	-	-	-	-	-	-	-	wt	146V	146V				SHV-204	SHV-204	BETA-LACTAM	NA	NA	WP_109791212.1	NG_057611.1	AWI33310.1	MH243356.1	NA	AWI33310	MH243356	NA	NA	ARO:3005213	WP_109791212.1	NG_057611.1
SHV-198	198	-	-	-		V	-	-	-	-	-	-	-	-	-	wt	146V	146V				SHV-198	SHV-198	BETA-LACTAM	NA	NA	WP_088245226.1	NG_055284.1	ARX71260.1	MF281086.1	NA	ARX71260	MF281086	NA	NA	ARO:3005209	WP_088245226.1	NG_055284.1
SHV-168	168	-	-	-		V	-	-	-	-	-	-	-	-	-	wt	146V	146V				SHV-168	SHV-168	BETA-LACTAM	NA	23587779	WP_063864653.1	NG_050042.1	AFW16978.1	JX870080.1	NA	AFW16978	JX870080	NA	NA	ARO:3001352	AFW16978.1	JX870080.1
SHV-71	71	-	-	-		V	-	-	-	-	-	-	-	-	-	wt	146V	146V				SHV-71	SHV-71	BETA-LACTAM	2b	19272757	WP_063864703.1	NG_050106.1	CAJ47126.2	AM176546.2	NA	CAJ47126	AM176546	19272757 (DOI)	broad spectrum	ARO:3001125	CAJ47126.2	AM176546.2
SHV-27	27	-	-	-		-	-	D	-	-	-	-	-	-	-	wt	156D	156D		2be	Assigned wt here as lacking known functional mutations. Original report, PMID 11266422, described SHV-27 as ESBL but did not confirm specific role of SHV-27. Subsequent report, PMID 16584302, detected SHV-27 and SHV-41 in non-ESBL-producing strains and showed transformants were resistant to ampicillin but did not produce ESBL. KlebNET-GSP data supports assignment to wildtype phenotype: SHV-27 det…	SHV-27	SHV-27	BETA-LACTAM	2be	1126642216584302	WP_023282555.1	NG_050064.1	AAG01039.1	AF293345.1	NA	AAG01039	AF293345	11266422 (DOI)	ESBL	ARO:3001085	AAG01039.1	AF293345.1
SHV-216	216	-	-	-		-	-	D	-	-	-	-	-	-	-	wt	156D	156D				SHV-216	SHV-216	BETA-LACTAM	NA	NA	WP_122630871.1	NG_062288.1	AYD75389.1	MH886592.1	NA	AYD75389	MH886592	NA	NA	ARO:3005215	WP_122630871.1	NG_062288.1
SHV-32	32	-	-	-		-	-	D	-	-	-	-	-	-	-	wt	156D	156D				SHV-32	SHV-32	BETA-LACTAM	2b	11557480	WP_063864675.1	NG_050071.1	AAK69828.1	AY037778.1	NA	AAK69828	AY037778	11557480 (DOI)	broad spectrum	ARO:3001090	AAK69828.1	AY037778.1
SHV-223	223	-	-	-		-	-	S	-	-	-	-	-	-	-	wt	156S	156S				SHV-223	SHV-223	BETA-LACTAM	NA	NA	WP_117241614.1	NG_062295.1	AYD75396.1	MH886599.1	NA	AYD75396	MH886599	NA	NA	ARO:3005234	WP_117241614.1	NG_062295.1
SHV-120	120	-	-	-		-	-	-	-	-	-	-	K	-	-	wt	240K	240K	CEPHALOSPORIN		Assigned wt here as lacking known functional mutations. Not classified in BLDB. No paper. Mutation (240K) tested in Neubauer, showed no effect on 3GC phenotype, possible latent BLI resistance. Not detected in KlebNET-GSP data.	SHV-120	SHV-120	CEPHALOSPORIN	?	26409063	WP_063864616.1	NG_050004.1	AEG79634.1	JF812965.1	NA	AEG79634	JF812965	NA	NA	ARO:3001167	AEG79634.1	JF812965.1
SHV-97	97	-	-	-		-	-	-	-	-	-	-	K	-	-	wt	240K	240K	CEPHALOSPORIN		Assigned wt here as lacking known functional mutations. Not classified in BLDB. No primary paper. Paper noted in refgenes, PMID 21940649, reports presence of SHV-97 in and ESBL isolate but did not confirm the specific role of SHV-97. Mutation (240K) tested in Neubauer, showed no effect on 3GC phenotype, possible latent BLI resistance. Not detected in KlebNET-GSP data.	SHV-97	SHV-97	CEPHALOSPORIN	?	2194064932284385	WP_063864719.1	NG_050128.1	ABN49114.1	EF373973.1	NA	ABN49114	EF373973	NA	NA	ARO:3001149	ABN49114.1	EF373973.1
SHV-189	189	-	-	-		-	-	-	-	-	-	-	K	-	-	wt	240K	240K			Assigned wt here as lacking known functional mutations. Not classified in BLDB. No primary paper. Mutation (240K) tested in Neubauer, showed no effect on 3GC phenotype, possible latent BLI resistance. Not detected in KlebNET-GSP data.	SHV-189	SHV-189	BETA-LACTAM	NA	NA	WP_063864665.1	NG_050055.1	AJO16047.1	KP050494.1	NA	AJO16047	KP050494	NA	NA	ARO:3003156	AJO16047.1	KP050494.1
SHV-42	42	S	-	-		-	-	-	-	-	-	-	-	-	-	wt	25S	25S		2be	Assigned wt here as lacking known functional mutations. Original report, PMID 15047521, described SHV-40, SHV-41, SHV-42 as novel ESBLs but did not confirm specific role of these SHV alleles. Subsequent report, PMID 16584302, detected SHV-27 and SHV-41 in non-ESBL-producing strains and showed transformants were resistant to ampicillin but did not produce ESBL. KlebNET-GSP data supports assignment…	SHV-42	SHV-42	BETA-LACTAM	2be	15047521	WP_063864683.1	NG_050080.1	AAN04884.1	AF535130.1	NA	AAN04884	AF535130	15047521 (DOI)	ESBL	ARO:3001100	AAN04884.1	AF535130.1
SHV-82	82	T	Q	-		-	-	-	-	-	-	-	-	-	-	wt	25T, 35Q	25T, 35Q				SHV-82	SHV-82	BETA-LACTAM	2b	19272757	WP_063864712.1	NG_050118.1	CAJ47137.2	AM176557.2	NA	CAJ47137	AM176557	19272757 (DOI)	broad spectrum	ARO:3001136	CAJ47137.2	AM176557.2
SHV-35	35	-	Q	-		-	-	-	-	-	-	-	-	-	-	wt	35Q	35Q	CEPHALOSPORIN		Assigned wt here as lacking known functional mutations. Not classified in BLDB. No paper (paper cited in refgenes, PMID 15047521, does not describe SHV-35). Not detected in KlebNET-GSP data.	SHV-35	SHV-35	CEPHALOSPORIN	?	15047521	WP_063864677.1	NG_050074.1	AAL68926.1	AY070258.1	NA	AAL68926	AY070258	NA	NA	ARO:3001093	AAL68926.1	AY070258.1
SHV-40	40	-	Q	-		-	-	-	-	-	-	-	-	-	-	wt	35Q	35Q		2be	Assigned wt here as lacking known functional mutations. Original report, PMID 15047521, described SHV-40, SHV-41, SHV-42 as novel ESBLs but did not confirm specific role of these SHV alleles. Subsequent report, PMID 16584302, detected SHV-27 and SHV-41 in non-ESBL-producing strains and showed transformants were resistant to ampicillin but did not produce ESBL. KlebNET-GSP data supports assignment…	SHV-40	SHV-40	BETA-LACTAM	2be	1504752116769193	WP_063864681.1	NG_050078.1	AAN04882.1	AF535128.1	NA	AAN04882	AF535128	15047521 (DOI)	ESBL	ARO:3001098	AAN04882.1	AF535128.1
SHV-69	69	-	Q	-		-	-	-	-	-	-	-	-	-	-	wt	35Q	35Q		ESBL	Assigned wt here as lacking known functional mutations. Paper cited in CARD and refgenes (PMID 17288792) in Chinese. Not detected in KlebNET-GSP data.	SHV-69	SHV-69	BETA-LACTAM	?	17288792	WP_063864702.1	NG_050103.1	ABA06590.1	DQ174308.1	NA	ABA06590	DQ174308	NA	ESBL	ARO:3001123	ABA06590.1	DQ174308.1
SHV-67	67	-	Q	-		-	-	-	-	-	-	-	-	-	-	wt	35Q	35Q		ESBL	Assigned wt here as lacking known functional mutations. Paper cited in CARD and refgenes (PMID 17288792) in Chinese. Not detected in KlebNET-GSP data.	SHV-67	SHV-67	BETA-LACTAM	?	17288792	WP_063864701.1	NG_050102.1	ABA06589.1	DQ174307.1	NA	ABA06589	DQ174307	NA	ESBL	ARO:3001122	ABA06589.1	DQ174307.1
SHV-228	228	-	Q	-		-	-	-	-	-	-	-	-	-	-	wt	35Q	35Q				SHV-228	SHV-228	BETA-LACTAM	NA	NA	WP_122630880.1	NG_062300.1	AYD75401.1	MH886604.1	NA	AYD75401	MH886604	NA	NA	ARO:3005247	WP_122630880.1	NG_062300.1
SHV-225	225	-	Q	-		-	-	-	-	-	-	-	-	-	-	wt	35Q	35Q				SHV-225	SHV-225	BETA-LACTAM	NA	NA	WP_122630877.1	NG_062297.1	AYD75398.1	MH886601.1	NA	AYD75398	MH886601	NA	NA	ARO:3005241	WP_122630877.1	NG_062297.1
SHV-224	224	-	Q	-		-	-	-	-	-	-	-	-	-	-	wt	35Q	35Q				SHV-224	SHV-224	BETA-LACTAM	NA	NA	WP_104159136.1	NG_062296.1	AYD75397.1	MH886600.1	NA	AYD75397	MH886600	NA	NA	ARO:3005240	WP_104159136.1	NG_062296.1
SHV-215	215	-	Q	-		-	-	-	-	-	-	-	-	-	-	wt	35Q	35Q				SHV-215	SHV-215	BETA-LACTAM	NA	NA	WP_122630870.1	NG_062287.1	AYD75388.1	MH886591.1	NA	AYD75388	MH886591	NA	NA	ARO:3005243	WP_122630870.1	NG_062287.1
SHV-213	213	-	Q	-		-	-	-	-	-	-	-	-	-	-	wt	35Q	35Q				SHV-213	SHV-213	BETA-LACTAM	NA	NA	WP_122630868.1	NG_062285.1	AYD75386.1	MH886589.1	NA	AYD75386	MH886589	NA	NA	ARO:3005251	WP_122630868.1	NG_062285.1
SHV-209	209	-	Q	-		-	-	-	-	-	-	-	-	-	-	wt	35Q	35Q				SHV-209	SHV-209	BETA-LACTAM	NA	NA	WP_122630866.1	NG_062281.1	AYD75381.1	MH886584.1	NA	AGL91274	KC688282	NA	NA	ARO:3005242	WP_122630866.1	NG_062281.1
SHV-193	193	-	Q	-		-	-	-	-	-	-	-	-	-	-	wt	35Q	35Q				SHV-193	SHV-193	BETA-LACTAM	NA	NA	WP_063864668.1	NG_050058.1	ALI16958.1	KR347170.1	NA	ALI16958	KR347170	NA	NA	ARO:3005239	WP_063864668.1	NG_050058.1
SHV-182	182	-	Q	-		-	-	-	-	-	-	-	-	-	-	wt	35Q	35Q				SHV-182	SHV-182	BETA-LACTAM	NA	NA	WP_063864660.1	NG_050049.1	AJO16042.1	KP050489.1	NA	AJO16042	KP050489	NA	NA	ARO:3001364	AJO16042.1	KP050489.1
SHV-178	178	-	Q	-		-	-	-	-	-	-	-	-	-	-	wt	35Q	35Q				SHV-178	SHV-178	BETA-LACTAM	NA	NA	WP_063864656.1	NG_050045.1	AHA80963.1	KF705209.1	NA	AHA80963	KF705209	NA	NA	ARO:3001361	AHA80963.1	KF705209.1
SHV-173	173	-	Q	-		-	-	-	-	-	-	-	-	-	-	wt	35Q	35Q				SHV-173	SHV-173	BETA-LACTAM	NA	NA	WP_063864655.1	NG_050044.1	AHA80959.1	KF513178.1	NA	AHA80959	KF513178	NA	NA	ARO:3001357	AHA80959.1	KF513178.1
SHV-172	172	-	Q	-		-	-	-	-	-	-	-	-	-	-	wt	35Q	35Q				SHV-172	SHV-172	BETA-LACTAM	NA	NA	WP_063864654.1	NG_050043.1	AHA80958.1	KF513177.1	NA	AHA80958	KF513177	NA	NA	ARO:3001356	AHA80958.1	KF513177.1
SHV-159	159	-	Q	-		-	-	-	-	-	-	-	-	-	-	wt	35Q	35Q				SHV-159	SHV-159	BETA-LACTAM	NA	23587957	WP_063864645.1	NG_050034.1	AFQ23965.1	JX121126.1	NA	AFQ23965	JX121126	23587957 (DOI)	NA	ARO:3001198	AFQ23965.1	JX121126.1
SHV-158	158	-	Q	-		-	-	-	-	-	-	-	-	-	-	wt	35Q	35Q				SHV-158	SHV-158	BETA-LACTAM	NA	23587957	WP_063864644.1	NG_050033.1	AFQ23964.1	JX121125.1	NA	AFQ23964	JX121125	23587957 (DOI)	NA	ARO:3001197	AFQ23964.1	JX121125.1
SHV-157	157	-	Q	-		-	-	-	-	-	-	-	-	-	-	wt	35Q	35Q				SHV-157	SHV-157	BETA-LACTAM	NA	23587957	WP_063864643.1	NG_050032.1	AFQ23963.1	JX121124.1	NA	AFQ23963	JX121124	23587957 (DOI)	NA	ARO:3001196	AFQ23963.1	JX121124.1
SHV-156	156	-	Q	-		-	-	-	-	-	-	-	-	-	-	wt	35Q	35Q				SHV-156	SHV-156	BETA-LACTAM	NA	23587957	WP_063864642.1	NG_050031.1	AFQ23962.1	JX121123.1	NA	AFQ23962	JX121123	23587957 (DOI)	NA	ARO:3001195	AFQ23962.1	JX121123.1
SHV-155	155	-	Q	-		-	-	-	-	-	-	-	-	-	-	wt	35Q	35Q				SHV-155	SHV-155	BETA-LACTAM	NA	23587957	WP_063864641.1	NG_050030.1	AFQ23961.1	JX121122.1	NA	AFQ23961	JX121122	23587957 (DOI)	NA	ARO:3001194	AFQ23961.1	JX121122.1
SHV-142	142	-	Q	-		-	-	-	-	-	-	-	-	-	-	wt	35Q	35Q				SHV-142	SHV-142	BETA-LACTAM	NA	22537112	WP_063864627.1	NG_050016.1	AEX99752.1	JQ029959.1	NA	AEX99752	JQ029959	22537112 (DOI)	NA	ARO:3001184	AEX99752.1	JQ029959.1
SHV-135	135	-	Q	-		-	-	-	-	-	-	-	-	-	-	wt	35Q	35Q				SHV-135	SHV-135	BETA-LACTAM	?	23722448	WP_063864623.1	NG_050012.1	ADR66517.1	HQ637576.1	NA	ADR66517	HQ637576	NA	NA	ARO:3001179	ADR66517.1	HQ637576.1
SHV-121	121	-	Q	-		-	-	-	-	-	-	-	-	-	-	wt	35Q	35Q				SHV-121	SHV-121	BETA-LACTAM	?	NA	WP_063864617.1	NG_050005.1	ACV53157.1	GQ428198.1	SHV-136	ACV53157	GQ428198	NA	NA	ARO:3001168	AEI83429.1	HQ661362.1
SHV-119	119	-	Q	-		-	-	-	-	-	-	-	-	-	-	wt	35Q	35Q				SHV-119	SHV-119	BETA-LACTAM	?	NA	WP_063864615.1	NG_050003.1	AIG51284.1	KJ776406.1	NA	AGG14160	JX192924	NA	NA	ARO:3001340	AIG51284.1	KJ776406.1
SHV-109	109	-	Q	-		-	-	-	-	-	-	-	-	-	-	wt	35Q	35Q				SHV-109	SHV-109	BETA-LACTAM	2b	18725449	WP_063864612.1	NG_049999.1	ACM04459.1	EU418913.1	NA	ACM04459	EU418913	18725449 (DOI)	broad spectrum	ARO:3001158	ACM04459.1	EU418913.1
SHV-108	108	-	Q	-		-	-	-	-	-	-	-	-	-	-	wt	35Q	35Q				SHV-108	SHV-108	BETA-LACTAM	?	11036038	WP_063864611.1	NG_049998.1	CAP58292.1	AM922309.1	NA	ADR80606	HM751100	19272757 (DOI)	NA	ARO:3001157	ADR80606.1	HM751100.1
SHV-96	96	-	Q	-		-	-	-	-	-	-	-	-	-	-	wt	35Q	35Q				SHV-96	SHV-96	BETA-LACTAM	?	NA	WP_063864718.1	NG_050127.1	ABN49112.1	EF373971.1	NA	ABN49112	EF373971	NA	NA	ARO:3001148	ABN49112.1	EF373971.1
SHV-94	94	-	Q	-		-	-	-	-	-	-	-	-	-	-	wt	35Q	35Q				SHV-94	SHV-94	BETA-LACTAM	?	NA	WP_063864716.1	NG_050125.1	ABN49111.1	EF373970.1	NA	ABN49111	EF373970	NA	NA	ARO:3001146	ABN49111.1	EF373970.1
SHV-89	89	-	Q	-		-	-	-	-	-	-	-	-	-	-	wt	35Q	35Q				SHV-89	SHV-89	BETA-LACTAM	2b	18587684	WP_032491601.1	NG_050121.1	ABA60809.1	DQ193536.1	NA	ABA60809	DQ193536	18587684 (DOI)	broad spectrum	ARO:3001141	ABA60809.1	DQ193536.1
SHV-85	85	-	Q	-		-	-	-	-	-	-	-	-	-	-	wt	35Q	35Q				SHV-85	SHV-85	BETA-LACTAM	2b	18347108	WP_063864713.1	NG_050119.1	ABC54571.1	DQ322460.1	NA	ABC54571	DQ322460	18347108 (DOI)	broad spectrum	ARO:3001139	ABC54571.1	DQ322460.1
SHV-81	81	-	Q	-		-	-	-	-	-	-	-	-	-	-	wt	35Q	35Q				SHV-81	SHV-81	BETA-LACTAM	2b	19272757	WP_063864711.1	NG_050117.1	CAJ47136.2	AM176556.2	NA	CAJ47136	AM176556	19272757 (DOI)	broad spectrum	ARO:3001135	CAJ47136.2	AM176556.2
SHV-77	77	-	Q	-		-	-	-	-	-	-	-	-	-	-	wt	35Q	35Q				SHV-77	SHV-77	BETA-LACTAM	2b	19272757	WP_063864707.1	NG_050112.1	CAJ47132.2	AM176552.2	NA	ABN49116	EF373975	19272757 (DOI)	broad spectrum	ARO:3001131	CAJ47132.2	AM176552.2
SHV-76	76	-	Q	-		-	-	-	-	-	-	-	-	-	-	wt	35Q	35Q				SHV-76	SHV-76	BETA-LACTAM	2b	19272757	WP_023158217.1	NG_050111.1	CAJ47131.2	AM176551.2	NA	ABM97537	EF210158	19272757 (DOI)	broad spectrum	ARO:3001130	CAJ47131.2	AM176551.2
SHV-74	74	-	Q	-		-	-	-	-	-	-	-	-	-	-	wt	35Q	35Q				SHV-74	SHV-74	BETA-LACTAM	2b	19272757	WP_063864706.1	NG_050109.1	CAJ47129.2	AM176549.2	IRS	CAJ47129	AM176549	19272757 (DOI)	broad spectrum	ARO:3001128	CAJ47129.2	AM176549.2
SHV-62	62	-	Q	-		-	-	-	-	-	-	-	-	-	-	wt	35Q	35Q				SHV-62	SHV-62	BETA-LACTAM	2b	19272757	WP_063864696.1	NG_050097.1	CAI30651.2	AJ866285.2	NA	ACY68242	GU064395	19272757 (DOI)	broad spectrum	ARO:3001117	CAI30651.2	AJ866285.2
SHV-61	61	-	Q	-		-	-	-	-	-	-	-	-	-	-	wt	35Q	35Q				SHV-61	SHV-61	BETA-LACTAM	2b	19272757	WP_063864695.1	NG_050096.1	CAI30650.2	AJ866284.2	NA	CAI30650	AJ866284	19272757 (DOI)	broad spectrum	ARO:3001116	CAI30650.2	AJ866284.2
SHV-60	60	-	Q	-		-	-	-	-	-	-	-	-	-	-	wt	35Q	35Q				SHV-60	SHV-60	BETA-LACTAM	2b	19272757	WP_004183952.1	NG_050095.1	CAI30649.2	AJ866283.2	NA	BAF92780	AB302939	19272757 (DOI)	broad spectrum	ARO:3001115	BAF92780.1	AB302939.1
SHV-37	37	-	Q	-		-	-	-	-	-	-	-	-	-	-	wt	35Q	35Q				SHV-37	SHV-37	BETA-LACTAM	?	NA	WP_063864679.1	NG_050076.1	AAL82593.1	AF467948.1	NA	AAL82593	AF467948	NA	NA	ARO:3001095	AAL82593.1	AF467948.1
SHV-36	36	-	Q	-		-	-	-	-	-	-	-	-	-	-	wt	35Q	35Q				SHV-36	SHV-36	BETA-LACTAM	?	1791371732625176	WP_063864678.1	NG_050075.1	AAL82592.1	AF467947.1	NA	AAL82592	AF467947	NA	NA	ARO:3001094	AAL82592.1	AF467947.1
SHV-25	25	-	Q	-		-	-	-	-	-	-	-	-	-	-	wt	35Q	35Q				SHV-25	SHV-25	BETA-LACTAM	2b	11502506	WP_063864671.1	NG_050062.1	AAF37209.2	AF208796.2	NA	AAF37209	AF208796	11502506 (DOI)	broad spectrum	ARO:3001083	AAF37209.2	AF208796.2
SHV-80	80	-	Q	-		T	-	-	-	-	-	-	-	-	-	wt	35Q, 146T	35Q, 146T				SHV-80	SHV-80	BETA-LACTAM	2b	19272757	WP_023316831.1	NG_050116.1	CAJ47135.2	AM176555.2	NA	CAJ47135	AM176555	19272757 (DOI)	broad spectrum	ARO:3001134	CAJ47135.2	AM176555.2
SHV-144	144	-	Q	-		V	-	-	-	-	-	-	-	-	-	wt	35Q, 146V	35Q, 146V				SHV-144	SHV-144	BETA-LACTAM	NA	24270152	WP_063864629.1	NG_050018.1	AFK93491.1	JQ926986.1	NA	AFK93491	JQ926986	NA	NA	ARO:3001345	AFK93491.1	JQ926986.1
SHV-110	110	-	Q	-		-	-	D	-	-	-	-	-	-	-	wt	35Q, 156D	35Q, 156D		ESBL	Assigned wt here as lacking known functional mutations. Primary paper reports novel allele but does not demonstrate function. KlebNET-GSP data supports assignment to wildtype phenotype: SHV-110 detected in n=13 isolates, none of which were resistant to any 3GC tested.	SHV-110	SHV-110	BETA-LACTAM	?	19343954	WP_063864613.1	NG_050001.1	AEK48094.1	HQ877615.1	NA	AEK48093	HQ877614	NA	ESBL	ARO:3001159	AEK48094.1	HQ877615.1
SHV-93	93	-	Q	-		-	-	D	-	-	-	-	-	-	-	wt	35Q, 156D	35Q, 156D				SHV-93	SHV-93	BETA-LACTAM	?	NA	WP_063864715.1	NG_050124.1	ABN49110.1	EF373969.1	NA	ABN49110	EF373969	NA	NA	ARO:3001145	ABN49110.1	EF373969.1
SHV-122	122	-	Q	-		-	-	-	-	-	-	-	-	164P;165G;166G	other	wt	35Q, omega loop substitutions (164P;165G;166G)	35Q, omega loop (other)				SHV-122	SHV-122	BETA-LACTAM	NA	NA	WP_223146970.1	NG_076808.1	ADR80609.1	HM751103.1	NA	NA	NA	NA	NA	ARO:3001169	ADR80609.1	HM751103.1
SHV-79	79	-	Q	-		-	-	-	-	-	-	-	-	172V	other	wt	35Q, omega loop substitution (172V)	35Q, omega loop (other)				SHV-79	SHV-79	BETA-LACTAM	2b	19272757	WP_063864709.1	NG_050114.1	CAJ47134.2	AM176554.2	NA	CAJ47134	AM176554	19272757 (DOI)	broad spectrum	ARO:3001133	CAJ47134.2	AM176554.2
SHV-195	195	-	-	-		-	-	-	-	-	-	-	-	174S	other	wt	omega loop substitution (174S)	omega loop (other)				SHV-195	SHV-195	BETA-LACTAM	NA	NA	WP_068981648.1	NG_051484.1	ANY40232.1	KX619652.1	NA	ANY40232	KX619652	NA	NA	ARO:3005210	WP_068981648.1	NG_051484.1
SHV-188	188	-	-	-		-	-	-	-	-	-	-	-	-	-	wt	omega loop insertion (ELR)	omega loop (other)				SHV-188	SHV-188	BETA-LACTAM	NA	NA	WP_063864664.1	NG_050054.1	CEA29751.1	LN515534.1	NA	CEA29751	LN515534	NA	NA	ARO:3003155	CEA29751.1	LN515534.1
SHV-143	143	-	-	-		-	-	-	-	-	-	-	-	164L	other	wt	omega loop substitution (164L)	omega loop (other)				SHV-143	SHV-143	BETA-LACTAM	NA	25957381	WP_063864628.1	NG_050017.1	AFQ32277.1	JQ341060.1	NA	AFQ32277	JQ341060	NA	NA	ARO:3001344	AFQ32277.1	JQ341060.1
SHV-111	111	-	-	-		-	-	-	-	-	-	-	-	174S	other	wt	omega loop substitution (174S)	omega loop (other)				SHV-111	SHV-111	BETA-LACTAM	?	19343954	WP_063864614.1	NG_050002.1	BAF95849.1	AB372881.1	NA	BAF95849	AB372881	19343954 (‚Äî)	NA	ARO:3001160	BAF95849.1	AB372881.1
SHV-51	51	-	-	-		-	-	-	-	-	-	-	-	175A	other	wt	omega loop substitution (175A)	omega loop (other)				SHV-51	SHV-51	BETA-LACTAM	?	34182896	WP_063864690.1	NG_050089.1	AAP41944.1	AY289548.1	NA	AAP41944	AY289548	NA	NA	ARO:3001108	AAP41944.1	AY289548.1
SHV-104	104	-	-	-		-	-	-	-	-	-	-	-	-	-	wt	NA	wt	CEPHALOSPORIN	2be	Assigned wt here as lacking known functional mutations. Original report states "On the basis of the fact that a group 2be enzyme should hydrolyze one or more oxyimino-β-lactams such as cefotaxime, ceftazidime, or aztreonam at 10% the rate at which benzylpenicillin is hydrolyzed [17, 18], the activity of the novel enzyme was insufficient for the enzyme to count as an extended-spectrum β-lactamase …	SHV-104	SHV-104	CEPHALOSPORIN	2be	24949015	WP_032492114.1	NG_049994.1	ABX71158.1	EU274581.1	NA	ABX71158	EU274581	24949015 (DOI)	ESBL	ARO:3001153	ABX71158.1	EU274581.1
SHV-100	100	-	-	-		-	-	-	-	-	-	-	-	-	-	wt	NA	wt	CEPHALOSPORIN	2be	Assigned wt here as lacking known functional mutations. Original paper reports transformants were not ESBL. KlebNET-GSP data inconclusive: SHV-100 present n=2 genomes, both single-copy SHV; n=1 sensitive to ceftazidime and resistant to ceftriaxone & ampicillin-sulbactam; n=1 sensitive to ceftazidime, cefotaxime and piperacillin-tazobactam.	SHV-100	SHV-100	CEPHALOSPORIN	2be	21415202	WP_063864604.1	NG_049990.1	CAQ03505.1	AM941846.1	NA	CAP58289	AM922306	21415202 (DOI)	NA	ARO:3001338	CAQ03505.1	AM941846.1
SHV-99	99	-	-	-		-	-	-	-	-	-	-	-	-	-	wt	NA	wt	CEPHALOSPORIN	2be	Assigned wt here as lacking known functional mutations. Original paper reports transformants were not ESBL. Not detected in KlebNET-GSP data.	SHV-99	SHV-99	CEPHALOSPORIN	2be	21415202	WP_063864721.1	NG_050130.1	CAQ03504.1	AM941845.1	NA	CAP58288	AM922305	21415202 (DOI)	ESBL	ARO:3001337	CAQ03504.1	AM941845.1
SHV-98	98	-	-	-		-	-	-	-	-	-	-	-	-	-	wt	NA	wt	CEPHALOSPORIN	2be	Assigned wt here as lacking known functional mutations. Original paper reports transformants were not ESBL. Not detected in KlebNET-GSP data.	SHV-98	SHV-98	CEPHALOSPORIN	2be	21415202	WP_063864720.1	NG_050129.1	CAQ03503.1	AM941844.1	NA	CAP58287	AM922304	21415202 (DOI)	ESBL	ARO:3001336	CAQ03503.1	AM941844.1
SHV-148	148	-	-	-		-	-	-	-	-	-	-	-	-	-	wt	NA	wt	CEPHALOSPORIN	ESBL	Assigned wt here as lacking known functional mutations. Paper cited in refgenes, PMID 23587957, reports detection together with SHV-11 and SHV-147 in a single isolate, no susceptibility data reported. Not detected in KlebNET-GSP data.	SHV-148	SHV-148	CEPHALOSPORIN	NA	23587957	WP_063864633.1	NG_050022.1	AFQ23954.1	JX121115.1	NA	AFQ23954	JX121115	23587957 (DOI)	ESBL	ARO:3001187	AFQ23954.1	JX121115.1
SHV-187	187	-	-	-		-	-	-	-	-	-	-	-	-	-	wt	NA	wt	CEPHALOSPORIN		Assigned wt here as lacking known functional mutations. Not classified in BLDB. Paper cited in refgenes, PMID 34248878, describes co-presence of SHV-187 with other ESBL and carbapenemase genes and does not confirm a specific role for SHV-187. KlebNET-GSP data supports wildtype phenotype: SHV-187 present n=136 genomes; of which n=5 (3.7%) were resistant to any 3GC tested.	SHV-187	SHV-187	CEPHALOSPORIN	NA	34248878	WP_021440083.1	NG_050053.1	CEA29750.1	LN515533.1	NA	CEA29750	LN515533	NA	NA	ARO:3003154	CEA29750.1	LN515533.1
SHV-164	164	-	-	-		-	-	-	-	-	-	-	-	-	-	wt	NA	wt	CEPHALOSPORIN		Assigned wt here as lacking known functional mutations. Classified 2b in BLDB. No paper. KlebNET-GSP data supports wildtype phenotype: SHV-164 found in n=7 isolates, all sensitive to aall 3GCs tested.	SHV-164	SHV-164	CEPHALOSPORIN	2b	NA	WP_063864651.1	NG_050040.1	CCK86744.1	HE981194.1	NA	CCK86744	HE981194	NA	broad spectrum	ARO:3001347	CCK86744.1	HE981194.1
SHV-65	65	-	-	-		-	-	-	-	-	-	-	-	-	-	wt	NA	wt	CEPHALOSPORIN		Assigned wt here as lacking known functional mutations. Not classified in BLDB. Paper cited in CARD and refgenes (PMID 17288792) in Chinese. SHV-65 reported in an ESBL isolate in PMID 26029910 but did not confirm the specific role of SHV-65. KlebNET-GSP data supports wildtype phenotype: SHV-65 present n=7 genomes; 1 with 3-copies, resistant to ceftazidime & ceftriaxone and sensitive to piperacill…	SHV-65	SHV-65	CEPHALOSPORIN	?	1728879226029910	WP_063864699.1	NG_050100.1	ABA06587.1	DQ174305.1	NA	ABA06587	DQ174305	NA	ESBL	ARO:3001120	ABA06587.1	DQ174305.1
SHV-41	41	-	-	-		-	-	-	-	-	-	-	-	-	-	wt	NA	wt		2be	Assigned wt here as lacking known functional mutations. Original report, PMID 15047521, described SHV-40, SHV-41, SHV-42 as novel ESBLs but did not confirm specific role of these SHV alleles. Subsequent report, PMID 16584302, detected SHV-27 and SHV-41 in non-ESBL-producing strains and showed transformants were resistant to ampicillin but did not produce ESBL. KlebNET-GSP data supports assignment…	SHV-41	SHV-41	BETA-LACTAM	2be	1504752116584302	WP_063864682.1	NG_050079.1	AAN04883.1	AF535129.1	NA	AAN04883	AF535129	15047521 (DOI)	ESBL	ARO:3001099	AAN04883.1	AF535129.1
SHV-26	26	-	-	-		-	-	-	-	-	-	-	-	-	-	wt	NA	wt		2br	Assigned wt here as lacking known functional mutations. Classified 2br in BLDB. Original report, PMID 11502506, described SHV-26 as having a mutation at Ambler site 187 and reduced susceptibility to amoxicillin-clavulanic acid (to 'intermediate' levels). Mutation (A187T) tested in Neubauer, showed no effect on inhibitor resistance and concluded the phenotype likely incorrectly assigned. Other pap…	SHV-26	SHV-26	BETA-LACTAM	2br	11502506	WP_023280043.1	NG_050063.1	AAF36719.1	AF227204.1	NA	AAF36719	AF227204	11502506 (DOI)	broad spectrum	ARO:3001084	AAF36719.1	AF227204.1
SHV-145	145	-	-	-		-	-	-	-	-	-	-	-	-	-	wt	NA	wt		ESBL	Assigned wt here as lacking known functional mutations. Classified as BETA-LACTAM in refgenes. Refgenes cites PMID 32284385, which does not describe SHV-145. Not detected in KlebNET-GSP data.	SHV-145	SHV-145	BETA-LACTAM	NA	32284385	WP_063864630.1	NG_050019.1	AFN88952.1	JX013655.1	NA	AFN88952	JX013655	NA	ESBL	ARO:3001185	AFN88952.1	JX013655.1
SHV-1b-b	1b-b	-	-	-		-	-	-	-	-	-	-	-	-	-	wt	NA	wt				SHV-1b-b	SHV-1b-b	BETA-LACTAM	NA	NA	WP_063864669.1	NG_050059.1	AAZ98828.1	DQ166783.1	NA	AAZ98828	DQ166783	NA	NA	ARO:3005237	WP_063864669.1	NG_050059.1
SHV-227	227	-	-	-		-	-	-	-	-	-	-	-	-	-	wt	NA	wt				SHV-227	SHV-227	BETA-LACTAM	NA	NA	WP_122630879.1	NG_062299.1	AYD75400.1	MH886603.1	NA	AYD75400	MH886603	NA	NA	ARO:3005233	WP_122630879.1	NG_062299.1
SHV-226	226	-	-	-		-	-	-	-	-	-	-	-	-	-	wt	NA	wt				SHV-226	SHV-226	BETA-LACTAM	NA	NA	WP_122630878.1	NG_062298.1	AYD75399.1	MH886602.1	NA	AYD75399	MH886602	NA	NA	ARO:3005228	WP_122630878.1	NG_062298.1
SHV-221	221	-	-	-		-	-	-	-	-	-	-	-	-	-	wt	NA	wt				SHV-221	SHV-221	BETA-LACTAM	NA	NA	WP_122630875.1	NG_062293.1	AYD75394.1	MH886597.1	NA	AYD75394	MH886597	NA	NA	ARO:3005252	WP_122630875.1	NG_062293.1
SHV-220	220	-	-	-		-	-	-	-	-	-	-	-	-	-	wt	NA	wt				SHV-220	SHV-220	BETA-LACTAM	NA	NA	WP_109232473.1	NG_062292.1	AYD75393.1	MH886596.1	NA	AYD75393	MH886596	NA	NA	ARO:3005224	WP_109232473.1	NG_062292.1
SHV-219	219	-	-	-		-	-	-	-	-	-	-	-	-	-	wt	NA	wt				SHV-219	SHV-219	BETA-LACTAM	NA	NA	WP_122630874.1	NG_062291.1	AYD75392.1	MH886595.1	NA	AYD75392	MH886595	NA	NA	ARO:3005231	WP_122630874.1	NG_062291.1
SHV-218	218	-	-	-		-	-	-	-	-	-	-	-	-	-	wt	NA	wt				SHV-218	SHV-218	BETA-LACTAM	NA	NA	WP_122630873.1	NG_062290.1	AYD75391.1	MH886594.1	NA	AYD75391	MH886594	NA	NA	ARO:3005238	WP_122630873.1	NG_062290.1
SHV-217	217	-	-	-		-	-	-	-	-	-	-	-	-	-	wt	NA	wt				SHV-217	SHV-217	BETA-LACTAM	NA	NA	WP_122630872.1	NG_062289.1	AYD75390.1	MH886593.1	NA	AYD75390	MH886593	NA	NA	ARO:3005250	WP_122630872.1	NG_062289.1
SHV-214	214	-	-	-		-	-	-	-	-	-	-	-	-	-	wt	NA	wt				SHV-214	SHV-214	BETA-LACTAM	NA	NA	WP_122630869.1	NG_062286.1	AYD75387.1	MH886590.1	NA	AYD75387	MH886590	NA	NA	ARO:3005235	WP_122630869.1	NG_062286.1
SHV-212	212	-	-	-		-	-	-	-	-	-	-	-	-	-	wt	NA	wt				SHV-212	SHV-212	BETA-LACTAM	NA	NA	WP_122630867.1	NG_062284.1	AYD75385.1	MH886588.1	NA	AYD75385	MH886588	NA	NA	ARO:3005212	WP_122630867.1	NG_062284.1
SHV-211	211	-	-	-		-	-	-	-	-	-	-	-	-	-	wt	NA	wt				SHV-211	SHV-211	BETA-LACTAM	NA	NA	WP_023341517.1	NG_062283.1	AYD75384.1	MH886587.1	NA	AYD75384	MH886587	NA	NA	ARO:3005230	WP_023341517.1	NG_062283.1
SHV-210	210	-	-	-		-	-	-	-	-	-	-	-	-	-	wt	NA	wt				SHV-210	SHV-210	BETA-LACTAM	NA	NA	WP_115196748.1	NG_062282.1	AYD75382.1	MH886585.1	NA	AYD75382	MH886585	NA	NA	ARO:3005225	WP_115196748.1	NG_062282.1
SHV-208	208	-	-	-		-	-	-	-	-	-	-	-	-	-	wt	NA	wt				SHV-208	SHV-208	BETA-LACTAM	NA	NA	WP_122630865.1	NG_062280.1	AYD75380.1	MH886583.1	NA	AYD75380	MH886583	NA	NA	ARO:3005226	WP_122630865.1	NG_062280.1
SHV-207	207	-	-	-		-	-	-	-	-	-	-	-	-	-	wt	NA	wt				SHV-207	SHV-207	BETA-LACTAM	NA	NA	WP_064733493.1	NG_062279.1	AYD75379.1	MH886582.1	NA	AGL91272	KC688280	NA	NA	ARO:3005236	WP_064733493.1	NG_062279.1
SHV-206	206	-	-	-		-	-	-	-	-	-	-	-	-	-	wt	NA	wt				SHV-206	SHV-206	BETA-LACTAM	NA	NA	WP_004143591.1	NG_062278.1	AYD75378.1	MH886581.1	NA	AYD75378	MH886581	NA	NA	ARO:3005227	WP_004143591.1	NG_062278.1
SHV-205	205	-	-	-		-	-	-	-	-	-	-	-	-	-	wt	NA	wt				SHV-205	SHV-205	BETA-LACTAM	NA	NA	WP_122630863.1	NG_062276.1	AXV45345.1	MH814719.1	NA	AXV45345	MH814719	NA	NA	ARO:3005207	WP_122630863.1	NG_062276.1
SHV-201	201	-	-	-		-	-	-	-	-	-	-	-	-	-	wt	NA	wt				SHV-201	SHV-201	BETA-LACTAM	NA	NA	WP_122630838.1	NG_062244.1	ATD84845.1	MF804905.1	NA	ATD84845	MF804905	NA	NA	ARO:3005211	WP_122630838.1	NG_062244.1
SHV-199	199	-	-	-		-	-	-	-	-	-	-	-	-	-	wt	NA	wt				SHV-199	SHV-199	BETA-LACTAM	NA	NA	WP_094009815.1	NG_055503.1	ASE05856.1	MF373391.1	NA	ASE05856	MF373391	NA	NA	ARO:3005232	WP_094009815.1	NG_055503.1
SHV-197	197	-	-	-		-	-	-	-	-	-	-	-	-	-	wt	NA	wt				SHV-197	SHV-197	BETA-LACTAM	NA	NA	WP_072081993.1	NG_052582.1	APG53535.1	KT946904.1	NA	APG53535	KT946904	NA	NA	ARO:3005214	WP_072081993.1	NG_052582.1
SHV-196	196	-	-	-		-	-	-	-	-	-	-	-	-	-	wt	NA	wt				SHV-196	SHV-196	BETA-LACTAM	NA	NA	WP_069280714.1	NG_051521.1	AOE47041.1	KX714286.1	NA	AOE47041	KX714286	NA	NA	ARO:3005229	WP_069280714.1	NG_051521.1
SHV-194	194	-	-	-		-	-	-	-	-	-	-	-	-	-	wt	NA	wt				SHV-194	SHV-194	BETA-LACTAM	NA	NA	WP_065419573.1	NG_051169.1	ANN24025.1	KX421191.1	NA	ANN24025	KX421191	NA	NA	ARO:3005223	WP_065419573.1	NG_051169.1
SHV-186	186	-	-	-		-	-	-	-	-	-	-	-	-	-	wt	NA	wt				SHV-186	SHV-186	BETA-LACTAM	NA	NA	WP_063864663.1	NG_050052.1	AIS67769.1	KM233165.1	NA	AIS67769	KM233165	NA	NA	ARO:3003153	AIS67769.1	KM233165.1
SHV-185	185	-	-	-		-	-	-	-	-	-	-	-	-	-	wt	NA	wt				SHV-185	SHV-185	BETA-LACTAM	NA	NA	WP_063864662.1	NG_050051.1	AIS67768.1	KM233164.1	NA	AIS67768	KM233164	NA	NA	ARO:3003152	AIS67768.1	KM233164.1
SHV-180	180	-	-	-		-	-	-	-	-	-	-	-	-	-	wt	NA	wt				SHV-180	SHV-180	BETA-LACTAM	NA	NA	WP_063864659.1	NG_050048.1	AJO16040.1	KP050487.1	SHV-181	AJO16040	KP050487	NA	NA	ARO:3001350	AJO16040.1	KP050487.1
SHV-179	179	-	-	-		-	-	-	-	-	-	-	-	-	-	wt	NA	wt				SHV-179	SHV-179	BETA-LACTAM	NA	NA	WP_063864657.1	NG_050046.1	AHA80962.1	KF705208.1	NA	AHA80962	KF705208	NA	NA	ARO:3001362	AHA80962.1	KF705208.1
SHV-161	161	-	-	-		-	-	-	-	-	-	-	-	-	-	wt	NA	wt				SHV-161	SHV-161	BETA-LACTAM	NA	23587957	WP_063864648.1	NG_050037.1	AFQ23967.1	JX121128.1	NA	AFQ23967	JX121128	23587957 (DOI)	NA	ARO:3001200	AFQ23967.1	JX121128.1
SHV-151	151	-	-	-		-	-	-	-	-	-	-	-	-	-	wt	NA	wt				SHV-151	SHV-151	BETA-LACTAM	NA	23587957	WP_063864637.1	NG_050026.1	AFQ23957.1	JX121118.1	NA	AFQ23957	JX121118	23587957 (DOI)	NA	ARO:3001190	AFQ23957.1	JX121118.1
SHV-150	150	-	-	-		-	-	-	-	-	-	-	-	-	-	wt	NA	wt				SHV-150	SHV-150	BETA-LACTAM	NA	23587957	WP_063864636.1	NG_050025.1	AFQ23956.1	JX121117.1	NA	AFQ23956	JX121117	23587957 (DOI)	NA	ARO:3001189	AFQ23956.1	JX121117.1
SHV-149	149	-	-	-		-	-	-	-	-	-	-	-	-	-	wt	NA	wt				SHV-149	SHV-149	BETA-LACTAM	NA	23587957	WP_063864634.1	NG_050023.1	AFQ23955.1	JX121116.1	NA	AFQ23955	JX121116	23587957 (DOI)	NA	ARO:3001188	AFQ23955.1	JX121116.1
SHV-147	147	-	-	-		-	-	-	-	-	-	-	-	-	-	wt	NA	wt				SHV-147	SHV-147	BETA-LACTAM	NA	23587957	WP_063864632.1	NG_050021.1	AFQ23953.1	JX121114.1	NA	AFQ23953	JX121114	23587957 (DOI)	NA	ARO:3001186	AFQ23953.1	JX121114.1
SHV-137	137	-	-	-		-	-	-	-	-	-	-	-	-	-	wt	NA	wt				SHV-137	SHV-137	BETA-LACTAM	NA	32284385	WP_063864624.1	NG_050013.1	AEI83430.1	HQ661363.1	NA	AEI83430	HQ661363	NA	NA	ARO:3001181	AEI83430.1	HQ661363.1
SHV-133	133	-	-	-		-	-	-	-	-	-	-	-	-	-	wt	NA	wt				SHV-133	SHV-133	BETA-LACTAM	?	2447591932284385	WP_063864621.1	NG_050010.1	BAI94487.1	AB551737.1	NA	BAI94487	AB551737	NA	NA	ARO:3001177	BAI94487.1	AB551737.1
SHV-103	103	-	-	-		-	-	-	-	-	-	-	-	-	-	wt	NA	wt				SHV-103	SHV-103	BETA-LACTAM	?	18620848	WP_063864607.1	NG_049993.1	ABS72351.1	EU032604.1	NA	ABS72351	EU032604	18620848 (DOI)	NA	ARO:3001152	ABS72351.1	EU032604.1
SHV-101	101	-	-	-		-	-	-	-	-	-	-	-	-	-	wt	NA	wt				SHV-101	SHV-101	BETA-LACTAM	?	17804424	WP_063864605.1	NG_049991.1	ABV72593.1	EU155018.1	NA	ABV72593	EU155018	17804424 (DOI)	NA	ARO:3001150	ABV72593.1	EU155018.1
SHV-95	95	-	-	-		-	-	-	-	-	-	-	-	-	-	wt	NA	wt				SHV-95	SHV-95	BETA-LACTAM	?	21383920	WP_063864717.1	NG_050126.1	ABN49113.1	EF373972.1	NA	ABN49113	EF373972	NA	NA	ARO:3001147	ABN49113.1	EF373972.1
SHV-78	78	-	-	-		-	-	-	-	-	-	-	-	-	-	wt	NA	wt				SHV-78	SHV-78	BETA-LACTAM	2b	19272757	WP_063864708.1	NG_050113.1	CAJ47133.2	AM176553.2	NA	ACO07070	FJ685658	19272757 (DOI)	broad spectrum	ARO:3001132	CAJ47133.2	AM176553.2
SHV-75	75	-	-	-		-	-	-	-	-	-	-	-	-	-	wt	NA	wt				SHV-75	SHV-75	BETA-LACTAM	2b	19272757	WP_023316270.1	NG_050110.1	CAJ47130.2	AM176550.2	NA	CAJ47130	AM176550	19272757 (DOI)	broad spectrum	ARO:3001129	CAJ47130.2	AM176550.2
SHV-63	63	-	-	-		-	-	-	-	-	-	-	-	-	-	wt	NA	wt				SHV-63	SHV-63	BETA-LACTAM	?	NA	WP_063864697.1	NG_050098.1	ABY56290.1	EU342351.1	NA	ABY56290	EU342351	NA	NA	ARO:3001118	ABY56290.1	EU342351.1
SHV-59	59	-	-	-		-	-	-	-	-	-	-	-	-	-	wt	NA	wt				SHV-59	SHV-59	BETA-LACTAM	?	33507142	WP_063864694.1	NG_050094.1	AAV66328.1	AY790341.1	NA	AAV66328	AY790341	NA	NA	ARO:3001114	AAV66328.1	AY790341.1
SHV-50	50	-	-	-		-	-	-	-	-	-	-	-	-	-	wt	NA	wt				SHV-50	SHV-50	BETA-LACTAM	?	NA	WP_063864689.1	NG_050088.1	AAP41108.1	AY288915.1	NA	AAP41108	AY288915	NA	NA	ARO:3001107	AAP41108.1	AY288915.1
SHV-48	48	-	-	-		-	-	-	-	-	-	-	-	-	-	wt	NA	wt				SHV-48	SHV-48	BETA-LACTAM	2b	19075050	WP_063864687.1	NG_050085.1	AAP03063.1	AY263404.1	NA	AAP03063	AY263404	19075050 (DOI)	broad spectrum	ARO:3001105	AAP03063.1	AY263404.1
SHV-44	44	-	-	-		-	-	-	-	-	-	-	-	-	-	wt	NA	wt				SHV-44	SHV-44	BETA-LACTAM	2b	14576109	WP_063864684.1	NG_050082.1	AAP82228.1	AY259119.1	NA	AAP82228	AY259119	14576109 (DOI)	broad spectrum	ARO:3001102	AAP82228.1	AY259119.1
SHV-43	43	-	-	-		-	-	-	-	-	-	-	-	-	-	wt	NA	wt				SHV-43	SHV-43	BETA-LACTAM	2b	12543694	WP_032490193.1	NG_050081.1	AAL40899.1	AY065991.1	NA	AAL40899	AY065991	12543694 (DOI)	broad spectrum	ARO:3001101	AAL40899.1	AY065991.1
SHV-33	33	-	-	-		-	-	-	-	-	-	-	-	-	-	wt	NA	wt				SHV-33	SHV-33	BETA-LACTAM	2b	11557480	WP_023325206.1	NG_050072.1	AAK69829.1	AY037779.1	NA	AAK69829	AY037779	11557480 (DOI)	broad spectrum	ARO:3001091	AFN82060.1	JX268631.1
SHV-14	14	-	-	-		-	-	-	-	-	-	-	-	-	-	wt	NA	wt				SHV-14	SHV-14	BETA-LACTAM	2b	11120985	WP_063864625.1	NG_050014.1	AAG17550.1	AF226622.1	NA	AAG17550	AF226622	11120985	broad spectrum	ARO:3001073	AAG17550.1	AF226622.1
SHV-1	1	-	-	-		-	-	-	-	-	-	-	-	-	-	wt	NA	wt				SHV-1	SHV-1	BETA-LACTAM	2b	1058288937255469	WP_001620095.1	NG_049989.1	AAD37412.1	AF148850.1	PIT-2	AAV38100	AY787643	2221867 (DOI) 10582889 (‚Äî) 3260490 (‚Äî)	broad spectrum	ARO:3001059	ACR66323.1	FJ668814.1
SHV-105	105	-	-	-		-	-	D	-	-	-	S	K	-	-	ESBL	156D, 238S, 240K	156D, 238S, 240K				SHV-105	SHV-105	CEPHALOSPORIN	2be	19075050	WP_063864608.1	NG_049995.1	ACI22621.1	FJ194944.1	NA	ACI22621	FJ194944	19075050 (DOI)	ESBL	ARO:3001154	ACI22621.1	FJ194944.1
SHV-45	45	-	-	-		-	-	D	-	-	-	S	K	-	-	ESBL	156D, 238S, 240K	156D, 238S, 240K				SHV-45	SHV-45	CEPHALOSPORIN	2be	26322883	WP_063864685.1	NG_050083.1	AAN39364.1	AF547625.1	NA	AAN39364	AF547625	NA	ESBL	ARO:3001103	AAN39364.1	AF547625.1
SHV-141	141	-	-	-		-	-	-	-	-	-	S	-	-	-	ESBL	238S	238S	BETA-LACTAM	2b	Assigned ESBL here on the basis of 238S mutation. Original report tested n=1 isolate and reported ceftazidime MIC 1 mg/L just below the CLSI breakpoint. Not detected in KlebNET-GSP data.	SHV-141	SHV-141	BETA-LACTAM	2b	25737290	WP_063864626.1	NG_050015.1	AFC60795.1	JQ388884.1	NA	AFC60795	JQ388884	NA	broad spectrum	ARO:3001183	AFC60795.1	JQ388884.1
SHV-163	163	-	-	-		-	-	-	-	-	-	S	-	-	-	ESBL	238S	238S		NA	Assigned ESBL here on the basis of 238S mutation. Clusters with ESBLs SHV-7/SHV-30 in SHV nucleotide tree. Classified as CEPHALOSPORIN in refgenes. Not detected in KlebNET-GSP data.	SHV-163	SHV-163	CEPHALOSPORIN	NA	23587957	WP_063864650.1	NG_050039.1	AFQ23969.1	JX121130.1	NA	AFQ23969	JX121130	23587957 (DOI)	NA	ARO:3001202	AFQ23969.1	JX121130.1
SHV-162	162	-	-	-		-	-	-	-	-	-	S	-	-	-	ESBL	238S	238S		NA	Assigned ESBL here on the basis of 238S mutation. Clusters with ESBLs SHV-7/SHV-30 in SHV nucleotide tree. Classified as CEPHALOSPORIN in refgenes. Not detected in KlebNET-GSP data.	SHV-162	SHV-162	CEPHALOSPORIN	NA	2358795732284385	WP_063864649.1	NG_050038.1	AFQ23968.1	JX121129.1	NA	AFQ23968	JX121129	23587957 (DOI)	NA	ARO:3001201	AFQ23968.1	JX121129.1
SHV-153	153	-	-	-		-	-	-	-	-	-	S	-	-	-	ESBL	238S	238S		NA	Assigned ESBL here on the basis of 238S mutation. Clusters with ESBLs SHV-2/SHV-5 in SHV nucleotide tree. Classified as CEPHALOSPORIN in refgenes. Not detected in KlebNET-GSP data.	SHV-153	SHV-153	CEPHALOSPORIN	NA	23587957	WP_063864639.1	NG_050028.1	AFQ23959.1	JX121120.1	NA	AFQ23959	JX121120	23587957 (DOI)	NA	ARO:3001192	AFQ23959.1	JX121120.1
SHV-152	152	-	-	-		-	-	-	-	-	-	S	-	-	-	ESBL	238S	238S		NA	Assigned ESBL here on the basis of 238S mutation. Classified as CEPHALOSPORIN in refgenes. Not detected in KlebNET-GSP data.	SHV-152	SHV-152	CEPHALOSPORIN	NA	2358795732284385	WP_063864638.1	NG_050027.1	AFQ23958.1	JX121119.1	NA	AFQ23958	JX121119	23587957 (DOI)	NA	ARO:3001191	AFQ23958.1	JX121119.1
SHV-106	106	-	-	-		-	-	-	-	-	-	S	-	-	-	ESBL	238S	238S				SHV-106	SHV-106	CEPHALOSPORIN	?2be	19272757	WP_063864609.1	NG_049996.1	CAP58290.1	AM922307.1	NA	CAQ03506	AM941847	19272757 (DOI)	ESBL	ARO:3001155	CAQ03506.1	AM941847.1
SHV-34	34	-	-	-		-	-	-	-	-	-	S	-	-	-	ESBL	238S	238S				SHV-34	SHV-34	CEPHALOSPORIN	2be	14613945	WP_063864676.1	NG_050073.1	AAK64187.1	AY036620.1	NA	AAK64187	AY036620	NA	ESBL	ARO:3001092	AAK64187.1	AY036620.1
SHV-30	30	-	-	-		-	-	-	-	-	-	S	-	-	-	ESBL	238S	238S				SHV-30	SHV-30	CEPHALOSPORIN	2be	16251316	WP_032491180.1	NG_050069.1	AAT75225.1	AY661885.1	NA	AAT75225	AY661885	16251316 (DOI)	ESBL	ARO:3001088	AAT75225.1	AY661885.1
SHV-3	3	-	-	-		-	-	-	-	-	-	S	-	-	-	ESBL	238S	238S				SHV-3	SHV-3	CEPHALOSPORIN	2be	2694951	WP_063864673.1	NG_050068.1	ANA06389.1	KX092356.1	NA	ANA06389	KX092356	2694951	ESBL	ARO:3001062	ANA06389.1	KX092356.1
SHV-2	2	-	-	-		-	-	-	-	-	-	S	-	-	-	ESBL	238S	238S				SHV-2	SHV-2	CEPHALOSPORIN	2be	10582889	WP_012477587.1	NG_050060.1	AAD37413.1	AF148851.1	NA	AAD37413	AF148851	2201259 (DOI) 10582889 (‚Äî)	ESBL	ARO:3001060	AAD37413.1	AF148851.1
SHV-165	165	-	-	-		-	-	-	-	-	-	S	K	-	-	ESBL	238S, 240K	238S, 240K		NA	Assigned ESBL here on the basis of 238S mutation. Clusters with ESBLs SHV-2/SHV-5 in SHV nucleotide tree. Classified as CEPHALOSPORIN in refgenes. Not detected in KlebNET-GSP data.	SHV-165	SHV-165	CEPHALOSPORIN	NA	2358795732284385	WP_063864652.1	NG_050041.1	AFQ23970.1	JX121131.1	NA	AFQ23970	JX121131	23587957 (DOI)	NA	ARO:3001203	AFQ23970.1	JX121131.1
SHV-154	154	-	-	-		-	-	-	-	-	-	S	K	-	-	ESBL	238S, 240K	238S, 240K		NA	Assigned ESBL here on the basis of 238S mutation. Clusters with ESBLs SHV-7/SHV-30 in SHV nucleotide tree. Classified as CEPHALOSPORIN in refgenes. Not detected in KlebNET-GSP data.	SHV-154	SHV-154	CEPHALOSPORIN	NA	23587957	WP_063864640.1	NG_050029.1	AFQ23960.1	JX121121.1	NA	AFQ23960	JX121121	23587957 (DOI)	NA	ARO:3001193	AFQ23960.1	JX121121.1
SHV-55	55	-	-	-		-	-	-	-	-	-	S	K	-	-	ESBL	238S, 240K	238S, 240K				SHV-55	SHV-55	CEPHALOSPORIN	2be	16938422	WP_063864692.1	NG_050091.1	AAY51674.1	DQ054528.1	NA	AAY51674	DQ054528	NA	ESBL	ARO:3001111	CAI10727.2	AJ863560.2
SHV-46	46	-	-	-		-	-	-	-	-	-	S	K	-	-	ESBL	238S, 240K	238S, 240K				SHV-46	SHV-46	CEPHALOSPORIN	2be	14638498	WP_063864686.1	NG_050084.1	AAO53445.1	AY210887.1	NA	AAO53445	AY210887	14638498 (DOI)	ESBL	ARO:3001104	AAO53445.1	AY210887.1
SHV-9	9	-	-	-		-	-	-	-	-	-	S	K	-	-	ESBL	238S, 240K	238S, 240K				SHV-9	SHV-9	CEPHALOSPORIN	2be	8674992	WP_032488887.1	NG_050122.1	AAB37395.2	S82452.1	SHV-5a	AAB37395	S82452	8674992	NA	ARO:3001068	AAB37395.2	S82452.1
SHV-7	7	-	-	-		-	-	-	-	-	-	S	K	-	-	ESBL	238S, 240K	238S, 240K				SHV-7	SHV-7	CEPHALOSPORIN	2be	7785992	WP_020316986.1	NG_050104.1	AAA87176.1	U20270.1	NA	ERP00116	AXLK01000004	7785992	ESBL	ARO:3001066	AAA87176.1	U20270.1
SHV-5	5	-	-	-		-	-	-	-	-	-	S	K	-	-	ESBL	238S, 240K	238S, 240K				SHV-5	SHV-5	CEPHALOSPORIN	2be	2088203	WP_011117369.1	NG_050087.1	CAA39164.1	X55640.1	NA	ABW70408	EF653399	2088203	ESBL	ARO:3001064	CAA39164.1	X55640.1
SHV-4	4	-	-	-		-	-	-	-	-	-	S	K	-	-	ESBL	238S, 240K	238S, 240K				SHV-4	SHV-4	CEPHALOSPORIN	2be	2.08621526949558e+20	WP_152330890.1	NG_066766.1	SPD96731.1	LT985229.1	CAZ-5	SPD96731	LT985229	2694955 (DOI)	NA	ARO:3001063	SPD96731.1	LT985229.1
SHV-2A	2A	-	Q	-		-	-	-	-	-	-	S	-	-	-	ESBL	35Q, 238S	35Q, 238S		NA	Assigned ESBL here on the basis of 238S mutation. Classified as CEPHALOSPORIN in refgenes. Primary papers provide direct support for ESBL activity of SHV-2a (e.g. PMID 1955859). Not detected in KlebNET-GSP data.	SHV-2A	SHV-2A	CEPHALOSPORIN	NA	1.02239531741919e+22	WP_032488413.1	NG_050067.1	CAA66730.1	X98102.1	NA	NA	NA	NA	NA	ARO:3001061	CAA66730.1	X98102.1
SHV-183	183	-	Q	-		-	-	-	-	-	-	S	K	-	-	ESBL	35Q, 238S, 240K	35Q, 238S, 240K		NA	Assigned ESBL here on the basis of 238S mutation. Clusters with ESBL SHV-12 in SHV nucleotide tree. Classified as CEPHALOSPORIN in refgenes. No paper. Not detected in KlebNET-GSP data.	SHV-183	SHV-183	CEPHALOSPORIN	NA	NA	WP_063864661.1	NG_050050.1	CDN33427.1	HG934764.1	NA	CDN33427	HG934764	NA	ESBL	ARO:3001351	CDN33427.1	HG934764.1
SHV-160	160	-	Q	-		-	-	-	-	-	-	S	K	-	-	ESBL	35Q, 238S, 240K	35Q, 238S, 240K		NA	Assigned ESBL here on the basis of 238S mutation. Clusters with ESBL SHV-12 in SHV nucleotide tree. Classified as CEPHALOSPORIN in refgenes. Not detected in KlebNET-GSP data.	SHV-160	SHV-160	CEPHALOSPORIN	NA	2358795732284385	WP_063864647.1	NG_050036.1	AFQ23966.1	JX121127.1	NA	AFQ23966	JX121127	23587957 (DOI)	NA	ARO:3001199	AFQ23966.1	JX121127.1
SHV-134	134	-	Q	-		-	-	-	-	-	-	S	K	-	-	ESBL	35Q, 238S, 240K	35Q, 238S, 240K				SHV-134	SHV-134	CEPHALOSPORIN	2be	22005997	WP_063864622.1	NG_050011.1	ADM25824.1	HM559945.1	NA	ADM25824	HM559945	NA	ESBL	ARO:3001178	ADM25824.1	HM559945.1
SHV-129	129	-	Q	-		-	-	-	-	-	-	S	K	-	-	ESBL	35Q, 238S, 240K	35Q, 238S, 240K				SHV-129	SHV-129	CEPHALOSPORIN	2be	22322349	WP_032494802.1	NG_050007.1	ADE08533.1	GU827715.1	NA	ADE08533	GU827715	22322349 (DOI)	ESBL	ARO:3001176	ADE08533.1	GU827715.1
SHV-128	128	-	Q	-		-	-	-	-	-	-	S	K	-	-	ESBL	35Q, 238S, 240K	35Q, 238S, 240K				SHV-128	SHV-128	CEPHALOSPORIN	2be	NA	WP_063864618.1	NG_050006.1	ADE58494.1	GU932590.1	NA	ADE58494	GU932590	NA	ESBL	ARO:3001175	ADE58494.1	GU932590.1
SHV-66	66	-	Q	-		-	-	-	-	-	-	S	K	-	-	ESBL	35Q, 238S, 240K	35Q, 238S, 240K				SHV-66	SHV-66	CEPHALOSPORIN	2be	17288792	WP_063864700.1	NG_050101.1	ABA06588.1	DQ174306.1	NA	ABA06588	DQ174306	NA	ESBL	ARO:3001121	ABA06588.1	DQ174306.1
SHV-64	64	-	Q	-		-	-	-	-	-	-	S	K	-	-	ESBL	35Q, 238S, 240K	35Q, 238S, 240K				SHV-64	SHV-64	CEPHALOSPORIN	2be	17288792	WP_063864698.1	NG_050099.1	ABA06586.1	DQ174304.1	NA	ABA06586	DQ174304	NA	ESBL	ARO:3001119	ABA06586.1	DQ174304.1
SHV-15	15	-	Q	-		-	-	-	-	-	-	S	K	-	-	ESBL	35Q, 238S, 240K	35Q, 238S, 240K				SHV-15	SHV-15	CEPHALOSPORIN	2be	10689171	WP_063864635.1	NG_050024.1	CAB37325.2	AJ011428.2	NA	CAB37325	AJ011428	NA	ESBL	ARO:3001074	CAB37325.2	AJ011428.2
SHV-12	12	-	Q	-		-	-	-	-	-	-	S	K	-	-	ESBL	35Q, 238S, 240K	35Q, 238S, 240K				SHV-12	SHV-12	CEPHALOSPORIN	2be	372554699145849	WP_002904004.1	NG_050590.1	AHN60527.1	KF976405.1	SHV-5-2a	AAP20889	AY259163	16678992 (DOI)	ESBL	ARO:3001071	AHN60527.1	KF976405.1
SHV-86	86	-	Q	-		-	-	-	-	-	-	S	R	-	-	ESBL	35Q, 238S, 240R	35Q, 238S, 240R				SHV-86	SHV-86	CEPHALOSPORIN	2be	20566419	WP_063864714.1	NG_050120.1	ABC58727.1	DQ328802.1	NA	ABC58727	DQ328802	NA	ESBL	ARO:3001140	ABC58727.1	DQ328802.1
SHV-102	102	-	-	-		-	-	-	-	-	-	A	-	-	-	ESBL	238A	238A				SHV-102	SHV-102	CEPHALOSPORIN	2be	18566158	WP_063864606.1	NG_049992.1	ABS72342.1	EU024485.1	NA	ABS72342	EU024485	18566158 (DOI)	ESBL	ARO:3001151	ABS72342.1	EU024485.1
SHV-18	18	-	-	-		-	-	-	-	-	-	A	K	-	-	ESBL	238A, 240K	238A, 240K				SHV-18	SHV-18	CEPHALOSPORIN	2be	10952583	WP_063864658.1	NG_050047.1	AAF64386.1	AF132290.1	NA	ACG63555	EU684753	10952583 (DOI)	ESBL	ARO:3001076	AAF64386.1	AF132290.1
SHV-29	29	-	Q	-		-	-	-	-	-	-	A	-	-	-	ESBL	35Q, 238A	35Q, 238A		?	Assigned ESBL here on the basis of 238A mutation. Primary report does not ascribe function as transformants with SHV-29 were not obtained, and the focus of the paper is describing the novel carbapenemase KPC-1 identified in the same isolate. Not detected in KlebNET-GSP data.	SHV-29	SHV-29	CEPHALOSPORIN	?	1125702932284385	WP_063864672.1	NG_050066.1	AAG49894.1	AF301532.1	NA	AAG49894	AF301532	11257029 (DOI)	NA	ARO:3001087	AAG49894.1	AF301532.1
SHV-13	13	-	Q	-		-	-	-	-	-	-	A	-	-	-	ESBL	35Q, 238A	35Q, 238A				SHV-13	SHV-13	CEPHALOSPORIN	2be	10722518	WP_063864619.1	NG_050008.1	AAD43815.1	AF164577.1	NA	AAD43815	AF164577	10722518	ESBL	ARO:3001072	AAD43815.1	AF164577.1
SHV-8	8	-	-	-		-	-	-	N	-	-	-	-	-	-	ESBL	179N	179N				SHV-8	SHV-8	CEPHALOSPORIN	2be	9056008	WP_063864710.1	NG_050115.1	AAB51384.1	U92041.1	NA	AAB51384	U92041	9056008	ESBL	ARO:3001067	AAB51384.1	U92041.1
SHV-24	24	-	-	-		-	-	-	G	-	-	-	-	-	-	ESBL	179G	179G				SHV-24	SHV-24	CEPHALOSPORIN	2be	10817740	WP_063864670.1	NG_050061.1	BAA84973.1	AB023477.1	NA	BAA84973	AB023477	10817740 (DOI)	ESBL	ARO:3001082	BAA84973.1	AB023477.1
SHV-70	70	-	Q	-		-	V	-	-	-	-	-	-	-	-	ESBL	35Q, 148V	35Q, 148V				SHV-70	SHV-70	CEPHALOSPORIN	2be	16563703	WP_032491403.1	NG_050105.1	AAY42633.1	DQ013287.1	NA	AAY42633	DQ013287	16563703 (DOI)	ESBL	ARO:3001124	AAY42633.1	DQ013287.1
SHV-16	16	-	-	-		-	-	-	-	-	-	-	-	insertDRWET	insert	ESBL	omega loop insertion (DRWET)	omega loop insertion (DRWET)				SHV-16	SHV-16	CEPHALOSPORIN	2be	11502518	WP_063864646.1	NG_050035.1	AAC98092.2	AF072684.2	NA	AAC98092	AF072684	11502518	ESBL	ARO:3001075	AAC98092.2	AF072684.2
SHV-57	57	-	-	-		-	-	-	-	-	-	-	-	169R	169R	ESBL	omega loop substitution (169R)	omega loop substitution (169R)				SHV-57	SHV-57	CEPHALOSPORIN	2be	15673739	WP_032490632.1	NG_050093.1	AAO66446.1	AY223863.1	NA	AAO66446	AY223863	15673739 (DOI)	ESBL	ARO:3001113	AAO66446.1	AY223863.1
SHV-73	73	-	-	-		V	-	-	-	R	-	-	-	-	-	inhibR	146V, 234R	146V, 234R		2b	Assigned inhibitor-resistant here due to presence of 234R mutation. Not classified in BLDB. Neubauer showed 234R associated with avibactam resistance. Paper cited in refgenes, PMID 19272757, describes the novel SHV-73 allele but does not report MICs. Not detected in KlebNET-GSP data.	SHV-73	SHV-73	BETA-LACTAM	2b	19272757	WP_063864705.1	NG_050108.1	CAJ47128.2	AM176548.2	NA	CAJ47128	AM176548	19272757 (DOI)	broad spectrum	ARO:3001127	CAJ47128.2	AM176548.2
SHV-72	72	-	-	-		V	-	-	-	R	-	-	-	-	-	inhibR	146V, 234R	146V, 234R				SHV-72	SHV-72	BETA-LACTAM	2br	18316518	WP_063864704.1	NG_050107.1	CAJ47127.2	AM176547.2	NA	CAJ47127	AM176547	18316518 (DOI)	broad spectrum	ARO:3001126	CAJ47127.2	AM176547.2
SHV-56	56	-	Q	-		-	-	-	-	R	-	-	-	-	-	inhibR	35Q, 234R	35Q, 234R				SHV-56	SHV-56	BETA-LACTAM	2br	18663019	WP_063864693.1	NG_050092.1	ACB73258.1	EU586041.1	NA	ACB73258	EU586041	18663019 (DOI)	broad spectrum	ARO:3001112	ACB73258.1	EU586041.1
SHV-107	107	-	Q	-		-	-	-	-	-	A	-	-	-	-	inhibR	35Q, 235A	35Q, 235A				SHV-107	SHV-107	BETA-LACTAM	2br	19272757	WP_063864610.1	NG_049997.1	CAP58291.1	AM922308.1	IRS	CAP58291	AM922308	19272757 (DOI) 22083476 (DOI)	broad spectrum	ARO:3001156	CAQ03507.1	AM941848.1
SHV-92	92	-	Q	I		-	-	-	-	-	-	-	-	-	-	inhibR	35Q, 69I	35Q, 69I		?	Assigned inhibitor-resistant here due to presence of 69I mutation. Not classified in BLDB. Neubauer showed 69I has strong effect on piperacillin-tazobactam susceptibility. No papers describing MIC to piperacillin-tazobactam or amoxicillin-clavulanic acid. Not detected in KlebNET-GSP data. Clusters with SHV-52 in the tree.	SHV-92	SHV-92	BETA-LACTAM	?	1802941525691639	WP_032491784.1	NG_050123.1	ABH04327.1	DQ836922.1	NA	ABH04327	DQ836922	18029415 (DOI)	NA	ARO:3001144	ABH04327.1	DQ836922.1
SHV-52	52	-	Q	I		-	-	-	-	-	-	-	-	-	-	inhibR	35Q, 69I	35Q, 69I		?	Assigned inhibitor-resistant here due to presence of 69I mutation. Not classified in BLDB. Neubauer showed 69I has strong effect on piperacillin-tazobactam susceptibility. KlebNET-GSP does not support inhibitor resistance, n=0/12 isolates with SHV-52 tested resistant to piperacillin-tazobactam, 0//9 tested resistant to amoxicillin-clavulanic acid.	SHV-52	SHV-52	BETA-LACTAM	?	2086215	WP_063864691.1	NG_050090.1	AEJ08681.1	HQ845196.1	NA	AEJ08681	HQ845196	NA	NA	ARO:3001109	AEJ08681.1	HQ845196.1
SHV-203	203	-	Q	V		-	-	-	-	-	-	-	-	-	-	inhibR	35Q, 69V	35Q, 69V		NA	Assigned inhibitor-resistant here due to presence of 69V mutation. Not classified in BLDB. Neubauer showed 69I/L has strong effect on piperacillin-tazobactam susceptibility, therefore it is likely that 69V would have a similar effect due to amino acid similarity. No papers. Not detected in KlebNET-GSP data.	SHV-203	SHV-203	BETA-LACTAM	NA	NA	WP_099156054.1	NG_055668.1	ATJ25946.1	MG028656.1	NA	ATJ25946	MG028656	NA	NA	ARO:3005249	WP_099156054.1	NG_055668.1
SHV-49	49	-	-	I		-	-	-	-	-	-	-	-	-	-	inhibR	69I	69I				SHV-49	SHV-49	BETA-LACTAM	2br	15504885	WP_063864688.1	NG_050086.1	AAS98184.1	AY528718.1	NA	AAS98184	AY528718	15504885 (DOI)	broad spectrum	ARO:3001106	AAS98184.1	AY528718.1
SHV-31.v2	31	-	Q	-		-	-	-	-	-	-	-	K	-	-	ESBL	35Q, 240K	35Q, 240K				SHV-31.v2	SHV-31	CEPHALOSPORIN	2be	17178800	WP_063864674.1	NG_050070.1	AAP33454.2	AY277255.2	NA	AAP33454	AY277255	17178800 (DOI)	ESBL	ARO:3001089	AAP33454.2	AY277255.2
SHV-31.v1	31	-	Q	-		-	-	-	-	-	-	-	K	-	-	ESBL	35Q, 240K	35Q, 240K				SHV-31.v1	-	NA	NA	NA	NA	NA	NA	NA	NA	NA	NA	NA	NA	NA	NA	NA
SHV-191	191	-	-	-		-	-	D	-	-	-	-	-	-	-	wt	156D	156D				SHV-191	SHV-191	BETA-LACTAM	NA	NA	WP_063864667.1	NG_050057.1	AKK23733.1	KP868754.1	NA	AKK23733	KP868754	NA	NA	ARO:3003591	WP_063864667.1	NG_050057.1
SHV-11.v1	11	-	Q	-		-	-	-	-	-	-	-	-	-	-	wt	35Q	35Q	refgenes uses nucleotide sequence X98101.1 to represent the SHV-11 amino acid sequence, which differs from sequence AY293069 by 2 synonymous SNPs			SHV-11.v1	SHV-11	NA	NA	NA	NA	NA	NA	NA	SHV-1-2a	AAP43779	AY293069	9145849	broad spectrum	NA	NA	NA
SHV-11.v2	11	-	Q	-		-	-	-	-	-	-	-	-	-	-	wt	35Q	35Q		BLDB uses nucleotide sequence AY293069 to represent the SHV-11 amino acid sequence, which differs from sequence X98101.1 by 2 synonymous SNPs		SHV-11.v2	-	BETA-LACTAM	2b	9145849	WP_004176269.1	NG_050000.1	CAA66729.1	X98101.1	NA	NA	NA	NA	NA	ARO:3001070	CAA66729.1	X98101.1
SHV-190	190	-	Q	-		-	-	-	-	-	-	-	-	-	-	wt	35Q	35Q				SHV-190	SHV-190	BETA-LACTAM	NA	NA	WP_063864666.1	NG_050056.1	AKK23732.1	KP868753.1	NA	AKK23732	KP868753	NA	NA	ARO:3003590	WP_063864666.1	NG_050056.1
SHV-28.v2	28.v2	-	-	-		-	-	-	-	-	-	-	-	-	-	wt	NA	wt				SHV-28.v2	SHV-28	NA	?	NA	NA	NA	NA	NA	NA	AAG15384	AF299299	19172061	NA	ARO:3001086	AAG15384.1	AF299299.1
SHV-28.v1	28.v1	-	-	-		-	-	-	-	-	-	-	-	-	-	wt	NA	wt				SHV-28.v1	-	BETA-LACTAM	NA	1917206121359845	WP_004179754.1	NG_051877.1	ACA09611.1	EU441172.1	NA	NA	NA	NA	NA	NA	NA	NA
SHV-202	202	-	-	-		-	-	-	-	-	-	-	-	-	-	wt	NA	wt				SHV-202	SHV-202	BETA-LACTAM	NA	NA	WP_122630839.1	NG_062245.1	ATD84846.1	MF804906.1	NA	ATD84846	MF804906	NA	NA	ARO:3005253	WP_122630839.1	MF804906.1
SHV-115	115	-	-	-	-	-	-	-	-	-	-	-	K	-	-	wt	240K	240K	CEPHALOSPORIN	2be	Assigned wt here as lacking known functional mutations. Not classified in BLDB. No primary paper. Mutation (240K) tested in Neubauer, showed no effect on 3GC phenotype, possible latent BLI resistance. Not detected in KlebNET-GSP data.	NA	SHV-115	CEPHALOSPORIN	2be	NA	WP_156404661.1	NG_067162.1	QFR38191.1	MN550984.1	NA	QFR38191	MN550984	NA	NA	ARO:3001164	WP_156404661.1	NG_067162.1
SHV-116	116	-	-	-	-	-	-	-	-	-	-	-	-	-	-	wt	NA	wt				NA	SHV-116	BETA-LACTAM	NA	NA	WP_117062210.1	NG_068211.1	SYU51410.1	ULEP01000017.1	NA	SYL12774	UKXT01000002	NA	NA	ARO:3001165	WP_117062210.1	NG_068211.1
SHV-132	132	-	-	L	-	-	-	-	-	-	-	-	-	-	-	inhibR	69L	69L				NA	SHV-132	BETA-LACTAM	NA	NA	WP_063864620.1	NG_050009.1	ADU15837.1	GU981741.1	NA	ADU15837	GU981741	NA	NA	ARO:3001341	WP_063864620.1	NG_050009.1
SHV-146	146	-	-	-	-	-	-	-	-	-	-	-	K	-	-	wt	240K	240K			Assigned wt here as lacking known functional mutations. Not classified in BLDB. No primary paper. Mutation (240K) tested in Neubauer, showed no effect on 3GC phenotype, possible latent BLI resistance. Not detected in KlebNET-GSP data.	NA	SHV-146	BETA-LACTAM	NA	NA	WP_063864631.1	NG_050020.1	AKK23731.1	KP868752.1	NA	AGL91275	KC688283	NA	NA	ARO:3001346	WP_063864631.1	NG_050020.1
SHV-171	171	-	-	-	-	-	-	-	-	-	-	-	-	-	-	wt	NA	wt				NA	SHV-171	BETA-LACTAM	2b	NA	WP_070984444.1	NG_068212.1	SBF43549.1	FLAQ01000002.1	NA	SBF43549	FLAQ01000002	NA	broad spectrum	ARO:3001355	WP_070984444.1	NG_068212.1
SHV-190	190	-	Q	-	-	-	-	-	-	-	-	-	-	-	-	wt	35Q	35Q				NA	SHV-190	BETA-LACTAM	NA	NA	WP_063864666.1	NG_050056.1	AKK23732.1	KP868753.1	NA	AKK23732	KP868753	NA	NA	ARO:3003590	WP_063864666.1	NG_050056.1
SHV-191	191	-	-	-	-	-	-	D	-	-	-	-	-	-	-	wt	156D	156D				NA	SHV-191	BETA-LACTAM	NA	NA	WP_063864667.1	NG_050057.1	AKK23733.1	KP868754.1	NA	AKK23733	KP868754	NA	NA	ARO:3003591	WP_063864667.1	NG_050057.1
SHV-202	202	-	-	-	-	-	-	-	-	-	-	-	-	-	-	wt	NA	wt				NA	SHV-202	BETA-LACTAM	NA	NA	WP_122630839.1	NG_062245.1	ATD84846.1	MF804906.1	NA	ATD84846	MF804906	NA	NA	ARO:3005253	WP_122630839.1	MF804906.1
SHV-229	229	-	Q	-	-	-	-	-	-	-	-	-	-	-	-	wt	35Q	35Q				NA	SHV-229	BETA-LACTAM	NA	NA	WP_223146982.1	NG_076841.1	QYZ89891.1	MZ748304.1	NA	QYZ89891	MZ748304	NA	broad spectrum	NA	NA	NA
SHV-230	230	-	Q	-	-	-	-	-	-	-	-	S	K	-	-	ESBL	35Q, 238S, 240K	35Q, 238S, 240K	BETA-LACTAM		Assigned ESBL here on the basis of 238S mutation.	NA	SHV-230	BETA-LACTAM	NA	NA	WP_268871888.1	NG_148673.1	UZV42324.1	OP762696.1	NA	UZV42324	OP762696	NA	NA	NA	NA	NA
SHV-231	231	-	-	-	-	-	-	-	-	R	-	S	K	-	-	ESBL, inhibR	234R,238S,240K	234R,238S,240K	BETA-LACTAM		Assigned ESBL and inhibR here on the basis of 238S mutation and 234R, respectively.	NA	SHV-231	BETA-LACTAM	NA	NA	WP_268871889.1	NG_148674.1	WAK12382.1	OP951208.1	NA	WAK12382	OP951208	NA	NA	NA	NA	NA
SHV-232	232	-	Q	-	-	-	-	-	-	-	-	-	-	-	-	wt	35Q	35Q				NA	SHV-232	BETA-LACTAM	NA	NA	WP_087834333.1	NG_228688.1	HBR2821562.1	DAFXAO010000011.1	NA	HBR2821562	DAFXAO010000011	NA	NA	NA	NA	NA
SHV-233	233	-	-	-	G	-	-	-	-	-	-	-	-	-	-	ESBL, inhibR	130G, 238S	130G, 238S				NA	SHV-233	BETA-LACTAM	NA	NA	WPL92335.1	NG_242312.1	WPL92335.1	OR826346.1	NA
SHV-234	234	-	-	L	-	-	-	-	-	-	-	-	-	-	-	inhibR	69L	69L				NA	SHV-234	BETA-LACTAM	NA	NA	WPM90266.1	NG_242313.1	WPM90266.1	OR863406.1	NA
SHV-235	235	-	-	-	-	-	-	-	-	-	-	-	-	175A	other	wt	omega loop substitution (175A)	omega loop (other)				NA	SHV-235	BETA-LACTAM	NA	NA	WPM90267.1	NG_242314.1	WPM90267.1	OR863407.1	NA
SHV-236	236	-	Q	-	-	-	-	-	-	-	-	-	-	178H	other	wt	35Q, omega loop substitution (178H)	35Q, omega loop (other)				NA	SHV-236	BETA-LACTAM	NA	NA	WPM90268.1	NG_242315.1	WPM90268.1	OR863408.1	NA
SHV-237	237	-	-	-	-	V	-	-	-	-	-	-	-	176E	other	wt	146V, omega loop substitution (176E)	146V, omega loop (other)				NA	SHV-237	BETA-LACTAM	NA	NA	WPM90269.1	NG_242316.1	WPM90269.1	OR863410.1	NA
SHV-241	241	-	-	I	-	-	-	-	-	-	-	-	-	-	-	inhibR	69I	69I				NA	SHV-241	BETA-LACTAM	NA	NA	WP_328703080.1	NG_242320.1	WPR17819.1	OR876333.1	NA
SHV-242	242	-	-	-	R	-	-	D	-	-	-	-	-	-	-	inhibR	130R,156D	130R,156D				NA	SHV-242	BETA-LACTAM	NA	NA	WP_265929472.1	NG_242321.1	WPR17820.1	OR876334.1	NA
SHV-243	243	-	-	-	-	-	-	-	-	-	-	-	-	165R	other	wt	omega loop substitution (165R)	omega loop (other)				NA	SHV-243	BETA-LACTAM	NA	NA	WP_328703081.1	NG_242322.1	WPR17821.1	OR876335.1	NA
SHV-239	239	-	-	I	-	-	-	-	-	-	-	-	-	-	-	inhibR	69I	69I				NA	SHV-239	BETA-LACTAM	NA	NA	WP_328703079.1	NG_242318.1	WPR17817.1	OR876331.1	NA
SHV-240	240	-	-	I	-	-	-	-	-	-	-	-	-	-	-	inhibR	69I	69I				NA	SHV-240	BETA-LACTAM	NA	NA	WP_064173135.1	NG_242319.1	WPR17818.1	OR876332.1	NA
SHV-238	238	-	Q	-	-	-	-	-	-	R	-	S	K	-	-	ESBL, inhibR	35Q,234R,238S,240K	35Q,234R,238S,240K			Assigned ESBL and inhibR here on the basis of 238S mutation and 234R, respectively.	NA	SHV-238	BETA-LACTAM	NA	NA	WP_328703078.1	NG_242317.1	WPO27054.1	OR880707.1	NA

## Sheet: Table S2
Read/Genome Accession	strain	Sample Accession	Biosample	Bioproject	Dataset	contig_count	N50	largest_contig	total_size	PMID	Lab Contact	Source Type	Host	Source details	Infection status	Country_x	Collection Year
SRR18209066	KPN1889	SRS12169233	SAMN26368930	PRJNA777643	Alfred_KASPAH	54	371988	919999	5229832		Kelly Wyres (kelly.wyres@monash.edu)	Human	Human	Urine	Infection	Australia	2020
SRR18209223	KPN1945	SRS12169467	SAMN26368980	PRJNA777643	Alfred_KASPAH	136	249388	735682	5837810		Kelly Wyres (kelly.wyres@monash.edu)	Human	Human	Blood	Infection	Australia	2020
ERR12132135	KP_NORM_URN_109120	ERS16474157	SAMEA114492537	PRJEB27256	KLEBGAP	132	437346	1494242	5231815	Not_submitted	Iren Hoyland Lohr (iren.hoyland.lohr@sus.no)	Human	human	urine	Infection	Norway	2015
ERR12331530	MVK-06S008	ERS17204717	SAMEA114783605	PRJEB34643	Denmark_MVK_MIC	208	106232	367250	5540621	35196810	Malgorzata Ligowska-Marzeta malm@ssi.dk	Environment		Sewage	Colonisation	Denmark	2018
ERR12331531	MVK-06S009	ERS17204718	SAMEA114783606	PRJEB34643	Denmark_MVK_MIC	98	200520	683063	5378505	35196810	Malgorzata Ligowska-Marzeta malm@ssi.dk	Environment		Sewage	Colonisation	Denmark	2018
ERR12331532	MVK-06S010	ERS17204719	SAMEA114783607	PRJEB34643	Denmark_MVK_MIC	102	170346	405059	5384506	35196810	Malgorzata Ligowska-Marzeta malm@ssi.dk	Environment		Sewage	Colonisation	Denmark	2018
ERR12331534	MVK-06S013	ERS17204721	SAMEA114783609	PRJEB34643	Denmark_MVK_MIC	206	107666	339842	5574485	35196810	Malgorzata Ligowska-Marzeta malm@ssi.dk	Environment		Sewage	Colonisation	Denmark	2018
ERR12331537	MVK-06S023	ERS17204724	SAMEA114783612	PRJEB34643	Denmark_MVK_MIC	170	175607	417832	5348714	35196810	Malgorzata Ligowska-Marzeta malm@ssi.dk	Environment		Sewage	Colonisation	Denmark	2018
ERR12331539	MVK-06S029	ERS17204726	SAMEA114783614	PRJEB34643	Denmark_MVK_MIC	72	177921	437559	5313596	35196810	Malgorzata Ligowska-Marzeta malm@ssi.dk	Environment		Sewage	Colonisation	Denmark	2018
ERR12331540	MVK-06S033	ERS17204727	SAMEA114783615	PRJEB34643	Denmark_MVK_MIC	75	120092	402022	5290505	35196810	Malgorzata Ligowska-Marzeta malm@ssi.dk	Environment		Sewage	Colonisation	Denmark	2018
ERR12331545	MVK-06S049	ERS17204732	SAMEA114783620	PRJEB34643	Denmark_MVK_MIC	58	326247	478915	5368320	35196810	Malgorzata Ligowska-Marzeta malm@ssi.dk	Environment		Sewage	Colonisation	Denmark	2018
ERR5056529	T7-276	ERS5521067	SAMEA7773825	PRJEB42350	KLEBGAP	119	376219	705721	5472989	34182896	Orjan Samuelsen (orjan.samuelsen@unn.no)	Human	human	faeces	Colonisation	Norway	2015
ERR11578056	NK_H1_050	ERS15599383	SAMEA113605006	PRJEB48268	KLEBGAP	451	107512	275605	5322061		Iren Hoyland Lohr (iren.hoyland.lohr@sus.no)	Human	human	blood	Infection	Norway	2017
ERR1015301	KSB1_10A	ERS711120	SAMEA3357291	PRJEB6891	Alfred_KASPAH	48	418348	1751753	5541514		Kelly Wyres (kelly.wyres@monash.edu)	Human	Human	Throat	Infection	Australia	2013
ERR1023649	KSB1_7G	ERS711175	SAMEA3357346	PRJEB6891	Alfred_KASPAH	3	5315064	5315064	5592223		Kelly Wyres (kelly.wyres@monash.edu)	Human	Human	Throat	Infection	Australia	2013
ERR1023659	KSB1_10H	ERS711186	SAMEA3357357	PRJEB6891	Alfred_KASPAH	67	473803	1400638	5350436		Kelly Wyres (kelly.wyres@monash.edu)	Human	Human	Gastrointestinal	Infection	Australia	2014
ERR1023671	KSB1_7J	ERS711203	SAMEA3357374	PRJEB6891	Alfred_KASPAH	1	5354543	5354543	5354543		Kelly Wyres (kelly.wyres@monash.edu)	Human	Human	Rectum	Infection	Australia	2014
ERR1023693	KSB2_1C	ERS711250	SAMEA3357421	PRJEB6891	Alfred_KASPAH	4	5267503	5267503	5505066		Kelly Wyres (kelly.wyres@monash.edu)	Human	Human	Rectum	Infection	Australia	2014
ERR1215620	KSB1_10D	ERS711150	SAMEA3357321	PRJEB6891	Alfred_KASPAH	119	231057	493717	5395180		Kelly Wyres (kelly.wyres@monash.edu)	Human	Human	Throat	Infection	Australia	2013
SRR5082475	KSB1_6F	SRS1840588	SAMN06112198	PRJNA351909	Alfred_KASPAH	5	5183290	5183290	5425738		Kelly Wyres (kelly.wyres@monash.edu)	Human	Human	Rectum	Infection	Australia	2013
SRR15097921	AUSMDU00017153	SRS9451625	SAMN20033464	PRJNA529744	HowdenGorrie	229	88682	260816	5445800	31315956	Claire Gorrie (gorrie.c@unimelb.edu.au); Ben Howden (bhowden@unimelb.edu.au)	Unknown	Unknown	Unknown	Unknown	Australia	2018
SRR18543852	KGMAR-2020-331	SRS12438180	SAMN17766503	PRJNA591480	KLEBGAP	226	288848	732738	5725916	35398801	Bjorn Tore Lunestad (bjorn-tore.lunestad@hi.no)	Marine	Mytilus edulis		Unknown	Norway	2020
SRR19372396	KGVETS-2019-01-3187	SRS13154031	SAMN28626296	PRJNA835677	KLEBGAP	358	145496	352182	5460959	36820818	Marianne Sunde (marianne.sunde@vetinst.no)	Animal	Pig	caecal	Colonisation	Norway	2019
ERR7598051	MVK-06F113	ERS8941011	SAMEA11291438	PRJEB34643	Denmark_MVK_MIC	90	161449	348233	5197615	35196810	Malgorzata Ligowska-Marzeta malm@ssi.dk	Food		Chicken meat	Colonisation	Denmark	2019
ERR7598052	MVK-06F115	ERS8941012	SAMEA11291439	PRJEB34643	Denmark_MVK_MIC	94	134339	315109	5137158	35196810	Malgorzata Ligowska-Marzeta malm@ssi.dk	Food		Chicken meat	Colonisation	Denmark	2019
ERR7598053	MVK-06F117	ERS8941013	SAMEA11291440	PRJEB34643	Denmark_MVK_MIC	63	183189	413678	5111709	35196810	Malgorzata Ligowska-Marzeta malm@ssi.dk	Food		Chicken meat	Colonisation	Denmark	2019
ERR7598055	MVK-06F121	ERS8941015	SAMEA11291442	PRJEB34643	Denmark_MVK_MIC	105	111235	276779	5205944	35196810	Malgorzata Ligowska-Marzeta malm@ssi.dk	Food		Chicken meat	Colonisation	Denmark	2019
ERR7598056	MVK-06F123	ERS8941016	SAMEA11291443	PRJEB34643	Denmark_MVK_MIC	171	122527	304767	5203035	35196810	Malgorzata Ligowska-Marzeta malm@ssi.dk	Food		Chicken meat	Colonisation	Denmark	2019
ERR7598057	MVK-06F125	ERS8941017	SAMEA11291444	PRJEB34643	Denmark_MVK_MIC	89	160307	295357	5164065	35196810	Malgorzata Ligowska-Marzeta malm@ssi.dk	Food		Chicken meat	Colonisation	Denmark	2019
ERR7598058	MVK-06F127	ERS8941018	SAMEA11291445	PRJEB34643	Denmark_MVK_MIC	92	133414	423762	5125150	35196810	Malgorzata Ligowska-Marzeta malm@ssi.dk	Food		Chicken meat	Colonisation	Denmark	2019
ERR7598059	MVK-06F129	ERS8941019	SAMEA11291446	PRJEB34643	Denmark_MVK_MIC	87	140414	420867	5344689	35196810	Malgorzata Ligowska-Marzeta malm@ssi.dk	Food		Chicken meat	Colonisation	Denmark	2019
ERR7598060	MVK-06F131	ERS8941020	SAMEA11291447	PRJEB34643	Denmark_MVK_MIC	84	173324	471264	5193836	35196810	Malgorzata Ligowska-Marzeta malm@ssi.dk	Food		Chicken meat	Colonisation	Denmark	2019
ERR7598061	MVK-06F133	ERS8941021	SAMEA11291448	PRJEB34643	Denmark_MVK_MIC	113	125110	348413	5242617	35196810	Malgorzata Ligowska-Marzeta malm@ssi.dk	Food		Chicken meat	Colonisation	Denmark	2019
ERR7598063	MVK-06F141	ERS8941023	SAMEA11291450	PRJEB34643	Denmark_MVK_MIC	111	145250	371384	5224050	35196810	Malgorzata Ligowska-Marzeta malm@ssi.dk	Food		Chicken meat	Colonisation	Denmark	2019
ERR7598064	MVK-06F143	ERS8941024	SAMEA11291451	PRJEB34643	Denmark_MVK_MIC	125	94007	318011	5222624	35196810	Malgorzata Ligowska-Marzeta malm@ssi.dk	Food		Chicken meat	Colonisation	Denmark	2019
ERR7598066	MVK-06F147	ERS8941026	SAMEA11291453	PRJEB34643	Denmark_MVK_MIC	94	115104	369977	5066019	35196810	Malgorzata Ligowska-Marzeta malm@ssi.dk	Food		Chicken meat	Colonisation	Denmark	2019
ERR7598067	MVK-06F151	ERS8941027	SAMEA11291454	PRJEB34643	Denmark_MVK_MIC	97	158615	365945	5178038	35196810	Malgorzata Ligowska-Marzeta malm@ssi.dk	Food		Chicken meat	Colonisation	Denmark	2019
ERR7598068	MVK-06F153	ERS8941028	SAMEA11291455	PRJEB34643	Denmark_MVK_MIC	102	193428	381404	5208730	35196810	Malgorzata Ligowska-Marzeta malm@ssi.dk	Food		Chicken meat	Colonisation	Denmark	2019
ERR7598070	MVK-06F157	ERS8941030	SAMEA11291457	PRJEB34643	Denmark_MVK_MIC	124	102288	291311	5411440	35196810	Malgorzata Ligowska-Marzeta malm@ssi.dk	Food		Chicken meat	Colonisation	France	2019
ERR7598072	MVK-06F161	ERS8941032	SAMEA11291459	PRJEB34643	Denmark_MVK_MIC	81	131994	252165	5033480	35196810	Malgorzata Ligowska-Marzeta malm@ssi.dk	Food		Chicken meat	Colonisation	Denmark	2019
ERR7598073	MVK-06F163	ERS8941033	SAMEA11291460	PRJEB34643	Denmark_MVK_MIC	95	148035	387627	5158530	35196810	Malgorzata Ligowska-Marzeta malm@ssi.dk	Food		Chicken meat	Colonisation	Denmark	2019
ERR7598074	MVK-06F165	ERS8941034	SAMEA11291461	PRJEB34643	Denmark_MVK_MIC	154	181193	341364	5502779	35196810	Malgorzata Ligowska-Marzeta malm@ssi.dk	Food		Chicken meat	Colonisation	Denmark	2019
ERR7598076	MVK-06F171	ERS8941036	SAMEA11291463	PRJEB34643	Denmark_MVK_MIC	57	257412	476463	5140465	35196810	Malgorzata Ligowska-Marzeta malm@ssi.dk	Food		Chicken meat	Colonisation	Denmark	2019
ERR7598077	MVK-06F173	ERS8941037	SAMEA11291464	PRJEB34643	Denmark_MVK_MIC	114	208333	441222	5207765	35196810	Malgorzata Ligowska-Marzeta malm@ssi.dk	Food		Chicken meat	Colonisation	Denmark	2019
ERR7598081	MVK-06F169	ERS8941041	SAMEA11291468	PRJEB34643	Denmark_MVK_MIC	177	114591	478959	5811808	35196810	Malgorzata Ligowska-Marzeta malm@ssi.dk	Food		Salad	Colonisation	Sweden	2019
SRR18208849	KPN1928	SRS12169450	SAMN26368965	PRJNA777643	Alfred_KASPAH	99	285084	660364	5609289		Kelly Wyres (kelly.wyres@monash.edu)	Human	Human	Urine	Infection	Australia	2020
SRR18208850	KPN1927	SRS12169449	SAMN26368964	PRJNA777643	Alfred_KASPAH	62	475499	1891236	5315074		Kelly Wyres (kelly.wyres@monash.edu)	Human	Human	Urine	Infection	Australia	2020
SRR18208853	KPN1923	SRS12169445	SAMN26368961	PRJNA777643	Alfred_KASPAH	262	357216	831293	5534168		Kelly Wyres (kelly.wyres@monash.edu)	Human	Human	Urine	Infection	Australia	2020
SRR18208854	KPN1922	SRS12169446	SAMN26368960	PRJNA777643	Alfred_KASPAH	97	374003	1159656	5368602		Kelly Wyres (kelly.wyres@monash.edu)	Human	Human	Urine	Infection	Australia	2020
SRR18208858	KPN1918	SRS12169441	SAMN26368956	PRJNA777643	Alfred_KASPAH	99	334707	684126	5444336		Kelly Wyres (kelly.wyres@monash.edu)	Human	Human	Urine	Infection	Australia	2020
SRR18208861	KPN1917	SRS12169438	SAMN26368955	PRJNA777643	Alfred_KASPAH	68	436917	1074494	5366762		Kelly Wyres (kelly.wyres@monash.edu)	Human	Human	Blood	Infection	Australia	2020
SRR18208883	KPN1915	SRS12169416	SAMN26368953	PRJNA777643	Alfred_KASPAH	203	212181	454908	5770393		Kelly Wyres (kelly.wyres@monash.edu)	Human	Human	Endotrachial Tube	Infection	Australia	2020
SRR18208894	KPN1914	SRS12169404	SAMN26368952	PRJNA777643	Alfred_KASPAH	95	264090	784770	5333585		Kelly Wyres (kelly.wyres@monash.edu)	Human	Human	Urine	Infection	Australia	2020
SRR18208904	KPN2254	SRS12169395	SAMN26369266	PRJNA777643	Alfred_KASPAH	113	374936	780687	5454246		Kelly Wyres (kelly.wyres@monash.edu)	Human	Human	Urine	Infection	Australia	2020
SRR18208905	KPN1913	SRS12169394	SAMN26368951	PRJNA777643	Alfred_KASPAH	45	437658	1535386	5148737		Kelly Wyres (kelly.wyres@monash.edu)	Human	Human	Urine	Infection	Australia	2020
SRR18208906	KPN2253	SRS12169393	SAMN26369265	PRJNA777643	Alfred_KASPAH	91	227572	433229	5246756		Kelly Wyres (kelly.wyres@monash.edu)	Human	Human	Urine	Infection	Australia	2020
SRR18208907	KPN2252	SRS12169392	SAMN26369264	PRJNA777643	Alfred_KASPAH	138	222492	400649	5410161		Kelly Wyres (kelly.wyres@monash.edu)	Human	Human	Urine	Infection	Australia	2020
SRR18208910	KPN2249	SRS12169389	SAMN26369261	PRJNA777643	Alfred_KASPAH	80	349921	588348	5359329		Kelly Wyres (kelly.wyres@monash.edu)	Human	Human	Burn	Infection	Australia	2020
SRR18208911	KPN2248	SRS12169387	SAMN26369260	PRJNA777643	Alfred_KASPAH	51	400758	704580	5161003		Kelly Wyres (kelly.wyres@monash.edu)	Human	Human	Endotrachial Tube	Infection	Australia	2020
SRR18208914	KPN2245	SRS12169385	SAMN26369257	PRJNA777643	Alfred_KASPAH	66	319667	597277	5361965		Kelly Wyres (kelly.wyres@monash.edu)	Human	Human	Endotrachial Tube	Infection	Australia	2020
SRR18208916	KPN1912	SRS12169382	SAMN26368950	PRJNA777643	Alfred_KASPAH	42	437658	1535386	5148945		Kelly Wyres (kelly.wyres@monash.edu)	Human	Human	Blood	Infection	Australia	2020
SRR18208918	KPN2242	SRS12169381	SAMN26369254	PRJNA777643	Alfred_KASPAH	69	330153	516721	5455766		Kelly Wyres (kelly.wyres@monash.edu)	Human	Human	Swab	Infection	Australia	2020
SRR18208919	KPN2241	SRS12169380	SAMN26369253	PRJNA777643	Alfred_KASPAH	66	370580	843989	5135194		Kelly Wyres (kelly.wyres@monash.edu)	Human	Human	Blood	Infection	Australia	2020
SRR18208922	KPN2237	SRS12169377	SAMN26369250	PRJNA777643	Alfred_KASPAH	41	939616	1875634	5333514		Kelly Wyres (kelly.wyres@monash.edu)	Human	Human	Urine	Infection	Australia	2020
SRR18208924	KPN2235	SRS12169375	SAMN26369248	PRJNA777643	Alfred_KASPAH	107	192060	443796	5438954		Kelly Wyres (kelly.wyres@monash.edu)	Human	Human	Blood	Infection	Australia	2020
SRR18208925	KPN2234	SRS12169374	SAMN26369247	PRJNA777643	Alfred_KASPAH	41	489532	1470622	5331894		Kelly Wyres (kelly.wyres@monash.edu)	Human	Human	Urine	Infection	Australia	2020
SRR18208927	KPN1911	SRS12169373	SAMN26368949	PRJNA777643	Alfred_KASPAH	89	336513	988348	5518952		Kelly Wyres (kelly.wyres@monash.edu)	Human	Human	Urine	Infection	Australia	2020
SRR18208929	KPN2231	SRS12169370	SAMN26369244	PRJNA777643	Alfred_KASPAH	53	411925	928829	5246542		Kelly Wyres (kelly.wyres@monash.edu)	Human	Human	Urine	Infection	Australia	2020
SRR18208930	KPN2230	SRS12169369	SAMN26369243	PRJNA777643	Alfred_KASPAH	68	308222	1233326	5451681		Kelly Wyres (kelly.wyres@monash.edu)	Human	Human	Urine	Infection	Australia	2020
SRR18208932	KPN2228	SRS12169366	SAMN26369241	PRJNA777643	Alfred_KASPAH	63	324353	516721	5454723		Kelly Wyres (kelly.wyres@monash.edu)	Human	Human	Graft	Infection	Australia	2020
SRR18208933	KPN2227	SRS12169367	SAMN26369240	PRJNA777643	Alfred_KASPAH	289	118287	451310	5558210		Kelly Wyres (kelly.wyres@monash.edu)	Human	Human	Urine	Infection	Australia	2020
SRR18208940	KPN2221	SRS12169359	SAMN26369234	PRJNA777643	Alfred_KASPAH	115	203647	473900	5266725		Kelly Wyres (kelly.wyres@monash.edu)	Human	Human	Urine	Infection	Australia	2020
SRR18208941	KPN2220	SRS12169357	SAMN26369233	PRJNA777643	Alfred_KASPAH	88	337625	581361	5215588		Kelly Wyres (kelly.wyres@monash.edu)	Human	Human	Other	Infection	Australia	2020
SRR18208945	KPN2216	SRS12169354	SAMN26369229	PRJNA777643	Alfred_KASPAH	124	253365	382780	5616509		Kelly Wyres (kelly.wyres@monash.edu)	Human	Human	Urine	Infection	Australia	2020
SRR18208946	KPN2215	SRS12169353	SAMN26369228	PRJNA777643	Alfred_KASPAH	67	354079	1189009	5280964		Kelly Wyres (kelly.wyres@monash.edu)	Human	Human	Urine	Infection	Australia	2020
SRR18208950	KPN2212	SRS12169348	SAMN26369225	PRJNA777643	Alfred_KASPAH	76	289974	524104	5437718		Kelly Wyres (kelly.wyres@monash.edu)	Human	Human	Urine	Infection	Australia	2020
SRR18208954	KPN2208	SRS12169345	SAMN26369221	PRJNA777643	Alfred_KASPAH	76	371122	742445	5283843		Kelly Wyres (kelly.wyres@monash.edu)	Human	Human	Sputum	Infection	Australia	2020
SRR18208957	KPN2205	SRS12169341	SAMN26369218	PRJNA777643	Alfred_KASPAH	102	363289	1017923	5527256		Kelly Wyres (kelly.wyres@monash.edu)	Human	Human	Biopsy	Infection	Australia	2020
SRR18208958	KPN2204	SRS12169342	SAMN26369217	PRJNA777643	Alfred_KASPAH	66	377194	1244717	5407886		Kelly Wyres (kelly.wyres@monash.edu)	Human	Human	Urine	Infection	Australia	2020
SRR18208959	KPN2203	SRS12169340	SAMN26369216	PRJNA777643	Alfred_KASPAH	108	303243	939514	5465935		Kelly Wyres (kelly.wyres@monash.edu)	Human	Human	Urine	Infection	Australia	2020
SRR18208960	KPN1907	SRS12169339	SAMN26368946	PRJNA777643	Alfred_KASPAH	314	145262	301898	5917632		Kelly Wyres (kelly.wyres@monash.edu)	Human	Human	Blood	Infection	Australia	2020
SRR18208962	KPN2202	SRS12169336	SAMN26369215	PRJNA777643	Alfred_KASPAH	37	915291	1857612	5021453		Kelly Wyres (kelly.wyres@monash.edu)	Human	Human	Urine	Infection	Australia	2020
SRR18208963	KPN2201	SRS12169337	SAMN26369214	PRJNA777643	Alfred_KASPAH	59	362746	779909	5212167		Kelly Wyres (kelly.wyres@monash.edu)	Human	Human	Urine	Infection	Australia	2020
SRR18208965	KPN2199	SRS12169334	SAMN26369212	PRJNA777643	Alfred_KASPAH	108	220590	472258	5482517		Kelly Wyres (kelly.wyres@monash.edu)	Human	Human	Blood	Infection	Australia	2020
SRR18208966	KPN2198	SRS12169333	SAMN26369211	PRJNA777643	Alfred_KASPAH	144	243447	716526	5502594		Kelly Wyres (kelly.wyres@monash.edu)	Human	Human	Urine	Infection	Australia	2020
SRR18208967	KPN2197	SRS12169332	SAMN26369210	PRJNA777643	Alfred_KASPAH	308	154996	565031	5791054		Kelly Wyres (kelly.wyres@monash.edu)	Human	Human	Urine	Infection	Australia	2020
SRR18208969	KPN2195	SRS12169330	SAMN26369208	PRJNA777643	Alfred_KASPAH	87	426723	1176240	5361162		Kelly Wyres (kelly.wyres@monash.edu)	Human	Human	Urine	Infection	Australia	2020
SRR18208970	KPN2194	SRS12169329	SAMN26369207	PRJNA777643	Alfred_KASPAH	95	317202	962470	5484126		Kelly Wyres (kelly.wyres@monash.edu)	Human	Human	Urine	Infection	Australia	2020
SRR18208971	KPN2193	SRS12169327	SAMN26369206	PRJNA777643	Alfred_KASPAH	42	355642	1278935	5196743		Kelly Wyres (kelly.wyres@monash.edu)	Human	Human	Urine	Infection	Australia	2020
SRR18208973	KPN2192	SRS12169326	SAMN26369205	PRJNA777643	Alfred_KASPAH	84	361020	912971	5403007		Kelly Wyres (kelly.wyres@monash.edu)	Human	Human	Urine	Infection	Australia	2020
SRR18208974	KPN2191	SRS12169324	SAMN26369204	PRJNA777643	Alfred_KASPAH	97	289758	589398	5444434		Kelly Wyres (kelly.wyres@monash.edu)	Human	Human	Wound	Infection	Australia	2020
SRR18208975	KPN2190	SRS12169325	SAMN26369203	PRJNA777643	Alfred_KASPAH	80	357069	751095	5197830		Kelly Wyres (kelly.wyres@monash.edu)	Human	Human	Hick Brown Lumen	Infection	Australia	2020
SRR18208979	KPN2186	SRS12169320	SAMN26369199	PRJNA777643	Alfred_KASPAH	92	322476	651791	5192680		Kelly Wyres (kelly.wyres@monash.edu)	Human	Human	Hick Brown Lumen	Infection	Australia	2020
SRR18208981	KPN2184	SRS12169318	SAMN26369197	PRJNA777643	Alfred_KASPAH	65	449977	603696	5242503		Kelly Wyres (kelly.wyres@monash.edu)	Human	Human	Urine	Infection	Australia	2020
SRR18208983	KPN1905	SRS12169316	SAMN26368944	PRJNA777643	Alfred_KASPAH	70	385551	1435467	5272192		Kelly Wyres (kelly.wyres@monash.edu)	Human	Human	Wound	Infection	Australia	2020
SRR18208985	KPN2181	SRS12169314	SAMN26369194	PRJNA777643	Alfred_KASPAH	46	614030	929180	5406623		Kelly Wyres (kelly.wyres@monash.edu)	Human	Human	Urine	Infection	Australia	2020
SRR18208986	KPN2180	SRS12169313	SAMN26369193	PRJNA777643	Alfred_KASPAH	196	146440	307283	5531904		Kelly Wyres (kelly.wyres@monash.edu)	Human	Human	Tracheal Aspirate	Infection	Australia	2020
SRR18208987	KPN2179	SRS12169312	SAMN26369192	PRJNA777643	Alfred_KASPAH	200	225458	428133	5416389		Kelly Wyres (kelly.wyres@monash.edu)	Human	Human	Urine	Infection	Australia	2020
SRR18208989	KPN2177	SRS12169308	SAMN26369190	PRJNA777643	Alfred_KASPAH	130	165494	445045	5315364		Kelly Wyres (kelly.wyres@monash.edu)	Human	Human	Urine	Infection	Australia	2020
SRR18208991	KPN2175	SRS12169309	SAMN26369188	PRJNA777643	Alfred_KASPAH	85	151958	383974	5476202		Kelly Wyres (kelly.wyres@monash.edu)	Human	Human	Urine	Infection	Australia	2020
SRR18208992	KPN2174	SRS12169307	SAMN26369187	PRJNA777643	Alfred_KASPAH	240	170226	568466	5737937		Kelly Wyres (kelly.wyres@monash.edu)	Human	Human	Urine	Infection	Australia	2020
SRR18208995	KPN2172	SRS12169305	SAMN26369185	PRJNA777643	Alfred_KASPAH	57	376937	766843	5149652		Kelly Wyres (kelly.wyres@monash.edu)	Human	Human	Urine	Infection	Australia	2020
SRR18208996	KPN2171	SRS12169303	SAMN26369184	PRJNA777643	Alfred_KASPAH	62	399359	992473	5308444		Kelly Wyres (kelly.wyres@monash.edu)	Human	Human	Blood	Infection	Australia	2020
SRR18208998	KPN2169	SRS12169301	SAMN26369182	PRJNA777643	Alfred_KASPAH	182	118121	342938	5537366		Kelly Wyres (kelly.wyres@monash.edu)	Human	Human	Urine	Infection	Australia	2020
SRR18208999	KPN2168	SRS12169300	SAMN26369181	PRJNA777643	Alfred_KASPAH	74	324487	561494	5385400		Kelly Wyres (kelly.wyres@monash.edu)	Human	Human	Urine	Infection	Australia	2020
SRR18209000	KPN2167	SRS12169299	SAMN26369180	PRJNA777643	Alfred_KASPAH	75	253372	605196	5318689		Kelly Wyres (kelly.wyres@monash.edu)	Human	Human	Urine	Infection	Australia	2020
SRR18209002	KPN2164	SRS12169297	SAMN26369178	PRJNA777643	Alfred_KASPAH	66	371121	1317611	5269297		Kelly Wyres (kelly.wyres@monash.edu)	Human	Human	Duct	Infection	Australia	2020
SRR18209003	KPN2162	SRS12169296	SAMN26369177	PRJNA777643	Alfred_KASPAH	138	148088	380540	5498509		Kelly Wyres (kelly.wyres@monash.edu)	Human	Human	Blood	Infection	Australia	2020
SRR18209004	KPN2160	SRS12169295	SAMN26369176	PRJNA777643	Alfred_KASPAH	74	358748	1167702	5344301		Kelly Wyres (kelly.wyres@monash.edu)	Human	Human	Pancreas	Infection	Australia	2020
SRR18209005	KPN1902	SRS12169294	SAMN26368942	PRJNA777643	Alfred_KASPAH	280	142983	375149	5563138		Kelly Wyres (kelly.wyres@monash.edu)	Human	Human	Central Lin	Infection	Australia	2020
SRR18209006	KPN2159	SRS12169293	SAMN26369175	PRJNA777643	Alfred_KASPAH	56	421745	781224	5081943		Kelly Wyres (kelly.wyres@monash.edu)	Human	Human	Urine	Infection	Australia	2020
SRR18209007	KPN2158	SRS12169291	SAMN26369174	PRJNA777643	Alfred_KASPAH	79	347676	643066	5343707		Kelly Wyres (kelly.wyres@monash.edu)	Human	Human	Urine	Infection	Australia	2020
SRR18209008	KPN2157	SRS12169292	SAMN26369173	PRJNA777643	Alfred_KASPAH	169	167492	433425	5476669		Kelly Wyres (kelly.wyres@monash.edu)	Human	Human	Urine	Infection	Australia	2020
SRR18209010	KPN2155	SRS12169289	SAMN26369171	PRJNA777643	Alfred_KASPAH	58	349216	1023902	5125150		Kelly Wyres (kelly.wyres@monash.edu)	Human	Human	Abscess	Infection	Australia	2020
SRR18209011	KPN2154	SRS12169288	SAMN26369170	PRJNA777643	Alfred_KASPAH	98	321481	605515	5361008		Kelly Wyres (kelly.wyres@monash.edu)	Human	Human	Urine	Infection	Australia	2020
SRR18209012	KPN2153	SRS12169287	SAMN26369169	PRJNA777643	Alfred_KASPAH	156	198086	553142	5581541		Kelly Wyres (kelly.wyres@monash.edu)	Human	Human	Blood	Infection	Australia	2020
SRR18209013	KPN2152	SRS12169286	SAMN26369168	PRJNA777643	Alfred_KASPAH	150	277265	495706	5594138		Kelly Wyres (kelly.wyres@monash.edu)	Human	Human	Wound	Infection	Australia	2020
SRR18209015	KPN2150	SRS12169283	SAMN26369166	PRJNA777643	Alfred_KASPAH	123	192930	489785	5663128		Kelly Wyres (kelly.wyres@monash.edu)	Human	Human	Sputum	Infection	Australia	2020
SRR18209020	KPN2144	SRS12169280	SAMN26369162	PRJNA777643	Alfred_KASPAH	81	267725	1283775	5359691		Kelly Wyres (kelly.wyres@monash.edu)	Human	Human	Bronchial Alveolar Lavage	Infection	Australia	2020
SRR18209022	KPN2141	SRS12169277	SAMN26369160	PRJNA777643	Alfred_KASPAH	83	355409	871189	5322826		Kelly Wyres (kelly.wyres@monash.edu)	Human	Human	Wound	Infection	Australia	2020
SRR18209023	KPN2140	SRS12169276	SAMN26369159	PRJNA777643	Alfred_KASPAH	61	336264	551450	5285663		Kelly Wyres (kelly.wyres@monash.edu)	Human	Human	Urine	Infection	Australia	2020
SRR18209024	KPN2139	SRS12169275	SAMN26369158	PRJNA777643	Alfred_KASPAH	98	309593	472888	5274049		Kelly Wyres (kelly.wyres@monash.edu)	Human	Human	Urine	Infection	Australia	2020
SRR18209026	KPN2137	SRS12169274	SAMN26369156	PRJNA777643	Alfred_KASPAH	55	377046	1223268	5260254		Kelly Wyres (kelly.wyres@monash.edu)	Human	Human	Urine	Infection	Australia	2020
SRR18209027	KPN1899	SRS12169272	SAMN26368940	PRJNA777643	Alfred_KASPAH	70	306849	598059	5643980		Kelly Wyres (kelly.wyres@monash.edu)	Human	Human	Bronchial Alveolar Lavage	Infection	Australia	2020
SRR18209028	KPN2136	SRS12169271	SAMN26369155	PRJNA777643	Alfred_KASPAH	246	102807	274585	5581189		Kelly Wyres (kelly.wyres@monash.edu)	Human	Human	Abscess	Infection	Australia	2020
SRR18209031	KPN2133	SRS12169268	SAMN26369152	PRJNA777643	Alfred_KASPAH	78	357556	602468	5403793		Kelly Wyres (kelly.wyres@monash.edu)	Human	Human	Urine	Infection	Australia	2020
SRR18209035	KPN2129	SRS12169263	SAMN26369148	PRJNA777643	Alfred_KASPAH	81	378201	803144	5365082		Kelly Wyres (kelly.wyres@monash.edu)	Human	Human	Urine	Infection	Australia	2020
SRR18209036	KPN2128	SRS12169264	SAMN26369147	PRJNA777643	Alfred_KASPAH	99	248553	609973	5378113		Kelly Wyres (kelly.wyres@monash.edu)	Human	Human	Bile	Infection	Australia	2020
SRR18209037	KPN2127	SRS12169262	SAMN26369146	PRJNA777643	Alfred_KASPAH	160	169054	318563	5408794		Kelly Wyres (kelly.wyres@monash.edu)	Human	Human	Central Line White	Infection	Australia	2020
SRR18209038	KPN1898	SRS12169261	SAMN26368939	PRJNA777643	Alfred_KASPAH	76	339521	623042	5203202		Kelly Wyres (kelly.wyres@monash.edu)	Human	Human	Urine	Infection	Australia	2020
SRR18209039	KPN2125	SRS12169260	SAMN26369145	PRJNA777643	Alfred_KASPAH	65	357219	920559	5275957		Kelly Wyres (kelly.wyres@monash.edu)	Human	Human	Urine	Infection	Australia	2020
SRR18209040	KPN2124	SRS12169259	SAMN26369144	PRJNA777643	Alfred_KASPAH	77	249388	580508	5342932		Kelly Wyres (kelly.wyres@monash.edu)	Human	Human	Urine	Infection	Australia	2020
SRR18209041	KPN2053	SRS12169258	SAMN26369078	PRJNA777643	Alfred_KASPAH	102	223890	834177	5474668		Kelly Wyres (kelly.wyres@monash.edu)	Human	Human	Urine	Infection	Australia	2020
SRR18209042	KPN2052	SRS12169257	SAMN26369077	PRJNA777643	Alfred_KASPAH	307	140614	334865	5780967		Kelly Wyres (kelly.wyres@monash.edu)	Human	Human	Burn	Infection	Australia	2020
SRR18209044	KPN1891	SRS12169255	SAMN26368932	PRJNA777643	Alfred_KASPAH	68	834787	976140	5388934		Kelly Wyres (kelly.wyres@monash.edu)	Human	Human	Urine	Infection	Australia	2020
SRR18209049	KPN2046	SRS12169250	SAMN26369071	PRJNA777643	Alfred_KASPAH	95	231829	809419	5407910		Kelly Wyres (kelly.wyres@monash.edu)	Human	Human	Urine	Infection	Australia	2020
SRR18209051	KPN2044	SRS12169248	SAMN26369069	PRJNA777643	Alfred_KASPAH	66	365602	548010	5438967		Kelly Wyres (kelly.wyres@monash.edu)	Human	Human	Urine	Infection	Australia	2020
SRR18209054	KPN2039	SRS12169246	SAMN26369066	PRJNA777643	Alfred_KASPAH	56	297718	753902	5298193		Kelly Wyres (kelly.wyres@monash.edu)	Human	Human	Urine	Infection	Australia	2020
SRR18209056	KPN2038	SRS12169243	SAMN26369065	PRJNA777643	Alfred_KASPAH	264	130972	358346	5637663		Kelly Wyres (kelly.wyres@monash.edu)	Human	Human	Blood	Infection	Australia	2020
SRR18209057	KPN2037	SRS12169242	SAMN26369064	PRJNA777643	Alfred_KASPAH	51	379943	1180232	5211697		Kelly Wyres (kelly.wyres@monash.edu)	Human	Human	Blood	Infection	Australia	2020
SRR18209058	KPN2036	SRS12169241	SAMN26369063	PRJNA777643	Alfred_KASPAH	71	367258	753395	5544801		Kelly Wyres (kelly.wyres@monash.edu)	Human	Human	Urine	Infection	Australia	2020
SRR18209059	KPN2034	SRS12169240	SAMN26369062	PRJNA777643	Alfred_KASPAH	45	437658	1535385	5148821		Kelly Wyres (kelly.wyres@monash.edu)	Human	Human	Urine	Infection	Australia	2020
SRR18209060	KPN2033	SRS12169239	SAMN26369061	PRJNA777643	Alfred_KASPAH	95	379677	1191551	5456179		Kelly Wyres (kelly.wyres@monash.edu)	Human	Human	Urine	Infection	Australia	2020
SRR18209061	KPN2032	SRS12169238	SAMN26369060	PRJNA777643	Alfred_KASPAH	91	264202	878401	5185513		Kelly Wyres (kelly.wyres@monash.edu)	Human	Human	Blood	Infection	Australia	2020
SRR18209062	KPN2031	SRS12169236	SAMN26369059	PRJNA777643	Alfred_KASPAH	101	241837	691332	5174058		Kelly Wyres (kelly.wyres@monash.edu)	Human	Human	Urine	Infection	Australia	2020
SRR18209064	KPN2029	SRS12169235	SAMN26369057	PRJNA777643	Alfred_KASPAH	94	340771	827132	5387917		Kelly Wyres (kelly.wyres@monash.edu)	Human	Human	Blood	Infection	Australia	2020
SRR18209070	KPN2024	SRS12169228	SAMN26369052	PRJNA777643	Alfred_KASPAH	167	143539	745133	5630377		Kelly Wyres (kelly.wyres@monash.edu)	Human	Human	Fl Pleural	Infection	Australia	2020
SRR18209071	KPN2022	SRS12169229	SAMN26369051	PRJNA777643	Alfred_KASPAH	48	434405	961464	5504268		Kelly Wyres (kelly.wyres@monash.edu)	Human	Human	Blood	Infection	Australia	2020
SRR18209076	KPN2017	SRS12169224	SAMN26369046	PRJNA777643	Alfred_KASPAH	105	277908	600153	5397716		Kelly Wyres (kelly.wyres@monash.edu)	Human	Human	Urine	Infection	Australia	2020
SRR18209079	KPN2121	SRS12169220	SAMN26369141	PRJNA777643	Alfred_KASPAH	54	441858	716984	5180193		Kelly Wyres (kelly.wyres@monash.edu)	Human	Human	Urine	Infection	Australia	2020
SRR18209080	KPN2120	SRS12169219	SAMN26369140	PRJNA777643	Alfred_KASPAH	37	457128	1872240	5201848		Kelly Wyres (kelly.wyres@monash.edu)	Human	Human	Urine	Infection	Australia	2020
SRR18209081	KPN2119	SRS12169218	SAMN26369139	PRJNA777643	Alfred_KASPAH	192	157017	371359	5487561		Kelly Wyres (kelly.wyres@monash.edu)	Human	Human	Urine	Infection	Australia	2020
SRR18209082	KPN2118	SRS12169217	SAMN26369138	PRJNA777643	Alfred_KASPAH	112	306849	652349	5664338		Kelly Wyres (kelly.wyres@monash.edu)	Human	Human	Blood	Infection	Australia	2020
SRR18209083	KPN2117	SRS12169216	SAMN26369137	PRJNA777643	Alfred_KASPAH	69	307371	1147380	5368504		Kelly Wyres (kelly.wyres@monash.edu)	Human	Human	Blood	Infection	Australia	2020
SRR18209084	KPN2116	SRS12169215	SAMN26369136	PRJNA777643	Alfred_KASPAH	294	202263	723687	5613162		Kelly Wyres (kelly.wyres@monash.edu)	Human	Human	Burn	Infection	Australia	2020
SRR18209085	KPN1897	SRS12169213	SAMN26368938	PRJNA777643	Alfred_KASPAH	48	230392	572812	5241161		Kelly Wyres (kelly.wyres@monash.edu)	Human	Human	Urine	Infection	Australia	2020
SRR18209086	KPN2115	SRS12169214	SAMN26369135	PRJNA777643	Alfred_KASPAH	99	267416	394082	5361311		Kelly Wyres (kelly.wyres@monash.edu)	Human	Human	Blood	Infection	Australia	2020
SRR18209087	KPN2114	SRS12169212	SAMN26369134	PRJNA777643	Alfred_KASPAH	72	367959	889879	5459261		Kelly Wyres (kelly.wyres@monash.edu)	Human	Human	Swab	Infection	Australia	2020
SRR18209088	KPN2113	SRS12169211	SAMN26369133	PRJNA777643	Alfred_KASPAH	158	101575	335159	5562281		Kelly Wyres (kelly.wyres@monash.edu)	Human	Human	Endotrachial Tube	Infection	Australia	2020
SRR18209090	KPN2111	SRS12169209	SAMN26369131	PRJNA777643	Alfred_KASPAH	81	285199	1258243	5593603		Kelly Wyres (kelly.wyres@monash.edu)	Human	Human	Blood	Infection	Australia	2020
SRR18209091	KPN2109	SRS12169208	SAMN26369130	PRJNA777643	Alfred_KASPAH	88	473343	1176240	5361283		Kelly Wyres (kelly.wyres@monash.edu)	Human	Human	Urine	Infection	Australia	2020
SRR18209094	KPN2106	SRS12169206	SAMN26369127	PRJNA777643	Alfred_KASPAH	66	377623	812119	5379237		Kelly Wyres (kelly.wyres@monash.edu)	Human	Human	Swab	Infection	Australia	2020
SRR18209095	KPN2105	SRS12169204	SAMN26369126	PRJNA777643	Alfred_KASPAH	203	144056	435130	5544403		Kelly Wyres (kelly.wyres@monash.edu)	Human	Human	Wound	Infection	Australia	2020
SRR18209096	KPN1896	SRS12169203	SAMN26368937	PRJNA777643	Alfred_KASPAH	83	242683	947040	5139662		Kelly Wyres (kelly.wyres@monash.edu)	Human	Human	Blood	Infection	Australia	2020
SRR18209097	KPN2104	SRS12169202	SAMN26369125	PRJNA777643	Alfred_KASPAH	79	274027	683445	5404997		Kelly Wyres (kelly.wyres@monash.edu)	Human	Human	Urine	Infection	Australia	2020
SRR18209100	KPN2100	SRS12169199	SAMN26369122	PRJNA777643	Alfred_KASPAH	109	288475	655359	5756448		Kelly Wyres (kelly.wyres@monash.edu)	Human	Human	Wound	Infection	Australia	2020
SRR18209102	KPN2098	SRS12169197	SAMN26369120	PRJNA777643	Alfred_KASPAH	55	371373	1082667	5213357		Kelly Wyres (kelly.wyres@monash.edu)	Human	Human	Urine	Infection	Australia	2020
SRR18209104	KPN2096	SRS12169195	SAMN26369118	PRJNA777643	Alfred_KASPAH	75	368604	907423	5339231		Kelly Wyres (kelly.wyres@monash.edu)	Human	Human	CSF	Infection	Australia	2020
SRR18209106	KPN2094	SRS12169193	SAMN26369116	PRJNA777643	Alfred_KASPAH	56	471821	1307236	5404134		Kelly Wyres (kelly.wyres@monash.edu)	Human	Human	Urine	Infection	Australia	2020
SRR18209109	KPN2093	SRS12169190	SAMN26369115	PRJNA777643	Alfred_KASPAH	64	376968	904101	5338382		Kelly Wyres (kelly.wyres@monash.edu)	Human	Human	Sputum	Infection	Australia	2020
SRR18209112	KPN2090	SRS12169187	SAMN26369112	PRJNA777643	Alfred_KASPAH	91	237698	708950	5325206		Kelly Wyres (kelly.wyres@monash.edu)	Human	Human	Sputum	Infection	Australia	2020
SRR18209113	KPN2089	SRS12169186	SAMN26369111	PRJNA777643	Alfred_KASPAH	134	198062	466643	5531000		Kelly Wyres (kelly.wyres@monash.edu)	Human	Human	Urine	Infection	Australia	2020
SRR18209114	KPN2088	SRS12169185	SAMN26369110	PRJNA777643	Alfred_KASPAH	61	301558	457128	5199496		Kelly Wyres (kelly.wyres@monash.edu)	Human	Human	Urine	Infection	Australia	2020
SRR18209115	KPN2087	SRS12169184	SAMN26369109	PRJNA777643	Alfred_KASPAH	99	191669	555399	5684087		Kelly Wyres (kelly.wyres@monash.edu)	Human	Human	Sputum	Infection	Australia	2020
SRR18209116	KPN2086	SRS12169183	SAMN26369108	PRJNA777643	Alfred_KASPAH	79	265803	756066	5284805		Kelly Wyres (kelly.wyres@monash.edu)	Human	Human	Urine	Infection	Australia	2020
SRR18209117	KPN2085	SRS12169182	SAMN26369107	PRJNA777643	Alfred_KASPAH	75	268275	723955	5440833		Kelly Wyres (kelly.wyres@monash.edu)	Human	Human	Urine	Infection	Australia	2020
SRR18209118	KPN2084	SRS12169180	SAMN26369106	PRJNA777643	Alfred_KASPAH	90	335961	909008	5421121		Kelly Wyres (kelly.wyres@monash.edu)	Human	Human	Urine	Infection	Australia	2020
SRR18209119	KPN1894	SRS12169181	SAMN26368935	PRJNA777643	Alfred_KASPAH	110	360912	792935	5471663		Kelly Wyres (kelly.wyres@monash.edu)	Human	Human	Urine	Infection	Australia	2020
SRR18209121	KPN2081	SRS12169177	SAMN26369104	PRJNA777643	Alfred_KASPAH	52	425986	853248	5167344		Kelly Wyres (kelly.wyres@monash.edu)	Human	Human	Blood	Infection	Australia	2020
SRR18209122	KPN2080	SRS12169178	SAMN26369103	PRJNA777643	Alfred_KASPAH	60	320564	797582	5228428		Kelly Wyres (kelly.wyres@monash.edu)	Human	Human	Blood	Infection	Australia	2020
SRR18209124	KPN2076	SRS12169175	SAMN26369101	PRJNA777643	Alfred_KASPAH	60	425986	853248	5165782		Kelly Wyres (kelly.wyres@monash.edu)	Human	Human	Urine	Infection	Australia
SRR18209126	KPN2074	SRS12169172	SAMN26369099	PRJNA777643	Alfred_KASPAH	129	213403	594870	5401543		Kelly Wyres (kelly.wyres@monash.edu)	Human	Human	Urine	Infection	Australia
SRR18209127	KPN2073	SRS12169173	SAMN26369098	PRJNA777643	Alfred_KASPAH	81	339713	972749	5548361		Kelly Wyres (kelly.wyres@monash.edu)	Human	Human	Endotrachial Tube	Infection	Australia
SRR18209128	KPN2072	SRS12169171	SAMN26369097	PRJNA777643	Alfred_KASPAH	116	355066	901398	5323440		Kelly Wyres (kelly.wyres@monash.edu)	Human	Human	Urine	Infection	Australia
SRR18209130	KPN1893	SRS12169169	SAMN26368934	PRJNA777643	Alfred_KASPAH	81	518388	813867	5642956		Kelly Wyres (kelly.wyres@monash.edu)	Human	Human	Blood	Infection	Australia	2020
SRR18209134	KPN2067	SRS12169165	SAMN26369092	PRJNA777643	Alfred_KASPAH	57	481108	1225334	5543886		Kelly Wyres (kelly.wyres@monash.edu)	Human	Human	Urine	Infection	Australia	2020
SRR18209135	KPN2066	SRS12169164	SAMN26369091	PRJNA777643	Alfred_KASPAH	83	316530	473979	5274032		Kelly Wyres (kelly.wyres@monash.edu)	Human	Human	Swab	Infection	Australia	2020
SRR18209136	KPN2065	SRS12169163	SAMN26369090	PRJNA777643	Alfred_KASPAH	79	353016	865288	5541438		Kelly Wyres (kelly.wyres@monash.edu)	Human	Human	Urine	Infection	Australia	2020
SRR18209137	KPN2064	SRS12169161	SAMN26369089	PRJNA777643	Alfred_KASPAH	55	443886	1284649	5222219		Kelly Wyres (kelly.wyres@monash.edu)	Human	Human	Urine	Infection	Australia	2020
SRR18209141	KPN1892	SRS12169158	SAMN26368933	PRJNA777643	Alfred_KASPAH	66	241192	516713	5467948		Kelly Wyres (kelly.wyres@monash.edu)	Human	Human	Urine	Infection	Australia	2020
SRR18209143	KPN2059	SRS12169156	SAMN26369084	PRJNA777643	Alfred_KASPAH	103	177851	613195	5199575		Kelly Wyres (kelly.wyres@monash.edu)	Human	Human	Urine	Infection	Australia	2020
SRR18209145	KPN2057	SRS12169154	SAMN26369082	PRJNA777643	Alfred_KASPAH	175	153803	385062	5628472		Kelly Wyres (kelly.wyres@monash.edu)	Human	Human	Sputum	Infection	Australia	2020
SRR18209147	KPN2055	SRS12169153	SAMN26369080	PRJNA777643	Alfred_KASPAH	119	237611	518850	5322177		Kelly Wyres (kelly.wyres@monash.edu)	Human	Human	Urine	Infection	Australia	2020
SRR18209148	KPN2054	SRS12169151	SAMN26369079	PRJNA777643	Alfred_KASPAH	80	203252	457573	5351594		Kelly Wyres (kelly.wyres@monash.edu)	Human	Human	Urine	Infection	Australia	2020
SRR18209151	KPN2015	SRS12169148	SAMN26369044	PRJNA777643	Alfred_KASPAH	34	484674	1422796	5107953		Kelly Wyres (kelly.wyres@monash.edu)	Human	Human	Urine	Infection	Australia	2020
SRR18209153	KPN2013	SRS12169146	SAMN26369042	PRJNA777643	Alfred_KASPAH	213	197549	730002	5921784		Kelly Wyres (kelly.wyres@monash.edu)	Human	Human	Burn	Infection	Australia	2020
SRR18209154	KPN2012	SRS12169145	SAMN26369041	PRJNA777643	Alfred_KASPAH	81	370992	605286	5387071		Kelly Wyres (kelly.wyres@monash.edu)	Human	Human	Burn	Infection	Australia	2020
SRR18209155	KPN2011	SRS12169144	SAMN26369040	PRJNA777643	Alfred_KASPAH	105	269594	499045	5335905		Kelly Wyres (kelly.wyres@monash.edu)	Human	Human	Blood	Infection	Australia	2020
SRR18209156	KPN2010	SRS12169142	SAMN26369039	PRJNA777643	Alfred_KASPAH	113	284135	753988	5323290		Kelly Wyres (kelly.wyres@monash.edu)	Human	Human	Urine	Infection	Australia	2020
SRR18209158	KPN2008	SRS12169141	SAMN26369037	PRJNA777643	Alfred_KASPAH	230	341251	1435869	5534758		Kelly Wyres (kelly.wyres@monash.edu)	Human	Human	Blood	Infection	Australia	2020
SRR18209159	KPN2007	SRS12169140	SAMN26369036	PRJNA777643	Alfred_KASPAH	153	360342	1017717	5528724		Kelly Wyres (kelly.wyres@monash.edu)	Human	Human	Urine	Infection	Australia	2020
SRR18209160	KPN1887	SRS12169139	SAMN26368928	PRJNA777643	Alfred_KASPAH	93	285271	1463477	5406965		Kelly Wyres (kelly.wyres@monash.edu)	Human	Human	BAL	Infection	Australia	2020
SRR18209161	KPN2006	SRS12169138	SAMN26369035	PRJNA777643	Alfred_KASPAH	74	370311	784203	5190689		Kelly Wyres (kelly.wyres@monash.edu)	Human	Human	Urine	Infection	Australia	2020
SRR18209163	KPN2004	SRS12169137	SAMN26369033	PRJNA777643	Alfred_KASPAH	44	375210	1407219	5130203		Kelly Wyres (kelly.wyres@monash.edu)	Human	Human	Hickmans	Infection	Australia	2020
SRR18209167	KPN1998	SRS12169132	SAMN26369029	PRJNA777643	Alfred_KASPAH	91	350172	605040	5208776		Kelly Wyres (kelly.wyres@monash.edu)	Human	Human	Swab	Infection	Australia	2020
SRR18209169	KPN1996	SRS12169130	SAMN26369027	PRJNA777643	Alfred_KASPAH	215	165782	399746	5780765		Kelly Wyres (kelly.wyres@monash.edu)	Human	Human	Endotrachial Tube	Infection	Australia	2020
SRR18209170	KPN1995	SRS12169129	SAMN26369026	PRJNA777643	Alfred_KASPAH	71	260924	1104115	5186990		Kelly Wyres (kelly.wyres@monash.edu)	Human	Human	Urine	Infection	Australia	2020
SRR18209171	KPN1879	SRS12169128	SAMN26368927	PRJNA777643	Alfred_KASPAH	96	343709	932783	5433936		Kelly Wyres (kelly.wyres@monash.edu)	Human	Human	Urine	Infection	Australia	2020
SRR18209172	KPN1994	SRS12169127	SAMN26369025	PRJNA777643	Alfred_KASPAH	41	419893	1111475	5060336		Kelly Wyres (kelly.wyres@monash.edu)	Human	Human	Urine	Infection	Australia	2020
SRR18209173	KPN1993	SRS12169126	SAMN26369024	PRJNA777643	Alfred_KASPAH	64	473038	609145	5460574		Kelly Wyres (kelly.wyres@monash.edu)	Human	Human	Sputum	Infection	Australia	2020
SRR18209174	KPN1992	SRS12169125	SAMN26369023	PRJNA777643	Alfred_KASPAH	50	428392	1117791	5315029		Kelly Wyres (kelly.wyres@monash.edu)	Human	Human	Blood	Infection	Australia	2020
SRR18209175	KPN1991	SRS12169124	SAMN26369022	PRJNA777643	Alfred_KASPAH	49	428392	1083882	5341089		Kelly Wyres (kelly.wyres@monash.edu)	Human	Human	Urine	Infection	Australia	2020
SRR18209179	KPN1987	SRS12169119	SAMN26369018	PRJNA777643	Alfred_KASPAH	70	310405	799872	5250139		Kelly Wyres (kelly.wyres@monash.edu)	Human	Human	Central Lin	Infection	Australia	2020
SRR18209180	KPN1986	SRS12169120	SAMN26369017	PRJNA777643	Alfred_KASPAH	34	422182	1466557	5091412		Kelly Wyres (kelly.wyres@monash.edu)	Human	Human	Blood	Infection	Australia	2020
SRR18209181	KPN1985	SRS12169118	SAMN26369016	PRJNA777643	Alfred_KASPAH	269	126050	484578	5567334		Kelly Wyres (kelly.wyres@monash.edu)	Human	Human	Sputum	Infection	Australia	2020
SRR18209182	KPN1868	SRS12169117	SAMN26368926	PRJNA777643	Alfred_KASPAH	54	416829	1165786	5301067		Kelly Wyres (kelly.wyres@monash.edu)	Human	Human	Burn	Infection	Australia	2020
SRR18209183	KPN1856	SRS12169116	SAMN26368917	PRJNA777643	Alfred_KASPAH	40	389353	1392533	5129932		Kelly Wyres (kelly.wyres@monash.edu)	Human	Human	Urine	Infection	Australia	2020
SRR18209184	KPN1855	SRS12169115	SAMN26368916	PRJNA777643	Alfred_KASPAH	102	233922	960686	5519039		Kelly Wyres (kelly.wyres@monash.edu)	Human	Human	Blood	Infection	Australia	2020
SRR18209186	KPN1983	SRS12169504	SAMN26369014	PRJNA777643	Alfred_KASPAH	48	404708	766357	5048731		Kelly Wyres (kelly.wyres@monash.edu)	Human	Human	Burn	Infection	Australia	2020
SRR18209188	KPN1981	SRS12169502	SAMN26369012	PRJNA777643	Alfred_KASPAH	66	411723	1312773	5639366		Kelly Wyres (kelly.wyres@monash.edu)	Human	Human	Endotrachial Tube	Infection	Australia	2020
SRR18209190	KPN1979	SRS12169501	SAMN26369010	PRJNA777643	Alfred_KASPAH	91	218873	672370	5360931		Kelly Wyres (kelly.wyres@monash.edu)	Human	Human	Urine	Infection	Australia	2020
SRR18209192	KPN1977	SRS12169498	SAMN26369008	PRJNA777643	Alfred_KASPAH	60	647557	742451	5114091		Kelly Wyres (kelly.wyres@monash.edu)	Human	Human	Urine	Infection	Australia	2020
SRR18209194	KPN1975	SRS12169496	SAMN26369006	PRJNA777643	Alfred_KASPAH	114	116958	417453	5311258		Kelly Wyres (kelly.wyres@monash.edu)	Human	Human	Urine	Infection	Australia	2020
SRR18209195	KPN1867	SRS12169494	SAMN26368925	PRJNA777643	Alfred_KASPAH	60	397400	825854	5344977		Kelly Wyres (kelly.wyres@monash.edu)	Human	Human	Urine	Infection	Australia	2020
SRR18209196	KPN1974	SRS12169495	SAMN26369005	PRJNA777643	Alfred_KASPAH	159	180428	483388	5326152		Kelly Wyres (kelly.wyres@monash.edu)	Human	Human	Blood	Infection	Australia	2020
SRR18209197	KPN1973	SRS12169492	SAMN26369004	PRJNA777643	Alfred_KASPAH	72	186347	490895	5346119		Kelly Wyres (kelly.wyres@monash.edu)	Human	Human	Blood	Infection	Australia	2020
SRR18209198	KPN1972	SRS12169493	SAMN26369003	PRJNA777643	Alfred_KASPAH	82	417063	961524	5376275		Kelly Wyres (kelly.wyres@monash.edu)	Human	Human	Burn	Infection	Australia	2020
SRR18209199	KPN1968	SRS12169490	SAMN26369002	PRJNA777643	Alfred_KASPAH	37	338726	897597	5144292		Kelly Wyres (kelly.wyres@monash.edu)	Human	Human	Urine	Infection	Australia	2020
SRR18209200	KPN1967	SRS12169491	SAMN26369001	PRJNA777643	Alfred_KASPAH	104	348925	794116	5399930		Kelly Wyres (kelly.wyres@monash.edu)	Human	Human	Urine	Infection	Australia	2020
SRR18209206	KPN1864	SRS12169484	SAMN26368924	PRJNA777643	Alfred_KASPAH	70	371219	1467491	5358198		Kelly Wyres (kelly.wyres@monash.edu)	Human	Human	Urine	Infection	Australia	2020
SRR18209207	KPN1961	SRS12169483	SAMN26368995	PRJNA777643	Alfred_KASPAH	106	264335	784770	5373019		Kelly Wyres (kelly.wyres@monash.edu)	Human	Human	Urine	Infection	Australia	2020
SRR18209209	KPN1959	SRS12169481	SAMN26368993	PRJNA777643	Alfred_KASPAH	241	138279	372329	5661012		Kelly Wyres (kelly.wyres@monash.edu)	Human	Human	Urine	Infection	Australia	2020
SRR18209213	KPN1955	SRS12169477	SAMN26368989	PRJNA777643	Alfred_KASPAH	54	601943	776534	5148648		Kelly Wyres (kelly.wyres@monash.edu)	Human	Human	Urine	Infection	Australia	2020
SRR18209214	KPN1954	SRS12169475	SAMN26368988	PRJNA777643	Alfred_KASPAH	65	443899	1008737	5440136		Kelly Wyres (kelly.wyres@monash.edu)	Human	Human	Abscess	Infection	Australia	2020
SRR18209215	KPN1953	SRS12169476	SAMN26368987	PRJNA777643	Alfred_KASPAH	94	250493	722614	5431560		Kelly Wyres (kelly.wyres@monash.edu)	Human	Human	Sputum	Infection	Australia	2020
SRR18209216	KPN1952	SRS12169474	SAMN26368986	PRJNA777643	Alfred_KASPAH	70	359556	788629	5272641		Kelly Wyres (kelly.wyres@monash.edu)	Human	Human	PEG Site	Infection	Australia	2020
SRR18209217	KPN1863	SRS12169473	SAMN26368923	PRJNA777643	Alfred_KASPAH	57	468774	920208	5281155		Kelly Wyres (kelly.wyres@monash.edu)	Human	Human	Urine	Infection	Australia	2020
SRR18209219	KPN1949	SRS12169471	SAMN26368984	PRJNA777643	Alfred_KASPAH	88	303979	617315	5549668		Kelly Wyres (kelly.wyres@monash.edu)	Human	Human	Urine	Infection	Australia	2020
SRR18209222	KPN1946	SRS12169468	SAMN26368981	PRJNA777643	Alfred_KASPAH	36	478725	1185827	5196578		Kelly Wyres (kelly.wyres@monash.edu)	Human	Human	Urine	Infection	Australia	2020
SRR18209226	KPN1942	SRS12169464	SAMN26368977	PRJNA777643	Alfred_KASPAH	83	298946	413362	5494129		Kelly Wyres (kelly.wyres@monash.edu)	Human	Human	Swab	Infection	Australia	2020
SRR18209228	KPN1862	SRS12169462	SAMN26368922	PRJNA777643	Alfred_KASPAH	74	348430	591620	5291396		Kelly Wyres (kelly.wyres@monash.edu)	Human	Human	Urine	Infection	Australia	2020
SRR18209229	KPN1939	SRS12169461	SAMN26368975	PRJNA777643	Alfred_KASPAH	61	372725	1450141	5349464		Kelly Wyres (kelly.wyres@monash.edu)	Human	Human	Urine	Infection	Australia	2020
SRR18209230	KPN1938	SRS12169459	SAMN26368974	PRJNA777643	Alfred_KASPAH	71	355541	568275	5208469		Kelly Wyres (kelly.wyres@monash.edu)	Human	Human	Trach Asp	Infection	Australia	2020
SRR18209231	KPN1937	SRS12169460	SAMN26368973	PRJNA777643	Alfred_KASPAH	72	427115	862488	5108855		Kelly Wyres (kelly.wyres@monash.edu)	Human	Human	Urine	Infection	Australia	2020
SRR18209232	KPN1936	SRS12169457	SAMN26368972	PRJNA777643	Alfred_KASPAH	61	374346	623042	5152503		Kelly Wyres (kelly.wyres@monash.edu)	Human	Human	Urine	Infection	Australia	2020
SRR18209233	KPN1935	SRS12169458	SAMN26368971	PRJNA777643	Alfred_KASPAH	40	389353	1392533	5130105		Kelly Wyres (kelly.wyres@monash.edu)	Human	Human	Urine	Infection	Australia	2020
SRR18209234	KPN1934	SRS12169456	SAMN26368970	PRJNA777643	Alfred_KASPAH	81	296692	704832	5457894		Kelly Wyres (kelly.wyres@monash.edu)	Human	Human	Urine	Infection	Australia	2020
SRR18209235	KPN1933	SRS12169455	SAMN26368969	PRJNA777643	Alfred_KASPAH	79	333686	642734	5525168		Kelly Wyres (kelly.wyres@monash.edu)	Human	Human	Urine	Infection	Australia	2020
SRR18209236	KPN1931	SRS12169454	SAMN26368968	PRJNA777643	Alfred_KASPAH	108	212702	616381	5397427		Kelly Wyres (kelly.wyres@monash.edu)	Human	Human	Urine	Infection	Australia	2020
SRR26887353	C0049	SRS19588975	SAMN38329761	PRJNA532924	Wright	68	375031	943745	5242420		Andrew McArthur (mcarthua@mcmaster.ca)	Human	Human	URINE	Infection	Canada	2015
SRR26887354	C0431	SRS19588973	SAMN38329976	PRJNA532924	Wright	131	165091	347578	5385080		Andrew McArthur (mcarthua@mcmaster.ca)	Human	Human	URINE	Infection	Canada	2016
SRR26887361	C0420	SRS19588967	SAMN38329969	PRJNA532924	Wright	52	397268	1284541	5465656		Andrew McArthur (mcarthua@mcmaster.ca)	Human	Human	BLOOD	Infection	Canada	2016
SRR26887370	C0407	SRS19588959	SAMN38329961	PRJNA532924	Wright	130	350097	1235703	5615086		Andrew McArthur (mcarthua@mcmaster.ca)	Human	Human	URINE	Infection	Canada	2016
SRR26887378	C0387	SRS19588949	SAMN38329954	PRJNA532924	Wright	99	172386	417258	5324963		Andrew McArthur (mcarthua@mcmaster.ca)	Human	Human	URINE	Infection	Canada	2016
SRR26887386	C0147	SRS19588942	SAMN38329829	PRJNA532924	Wright	117	337387	543268	5536447		Andrew McArthur (mcarthua@mcmaster.ca)	Human	Human	URINE	Infection	Canada	2015
SRR26887393	C0136	SRS19588934	SAMN38329823	PRJNA532924	Wright	138	169011	619743	5502385		Andrew McArthur (mcarthua@mcmaster.ca)	Human	Human	URINE	Infection	Canada	2015
SRR26887395	C0134	SRS19588933	SAMN38329821	PRJNA532924	Wright	99	227736	436967	5506850		Andrew McArthur (mcarthua@mcmaster.ca)	Human	Human	URINE	Infection	Canada	2015
SRR26887398	C0618	SRS19588930	SAMN38330126	PRJNA532924	Wright	71	285899	469597	5190113		Andrew McArthur (mcarthua@mcmaster.ca)	Human	Human	BLOOD	Infection	Canada	2016
SRR26887409	C0605	SRS19588919	SAMN38330116	PRJNA532924	Wright	60	371206	622547	5075930		Andrew McArthur (mcarthua@mcmaster.ca)	Human	Human	URINE	Infection	Canada	2016
SRR26887414	C0600	SRS19588915	SAMN38330111	PRJNA532924	Wright	110	306874	569836	5443915		Andrew McArthur (mcarthua@mcmaster.ca)	Human	Human	URINE	Infection	Canada	2016
SRR26887415	C0599	SRS19588913	SAMN38330110	PRJNA532924	Wright	91	299170	530117	5242503		Andrew McArthur (mcarthua@mcmaster.ca)	Human	Human	URINE	Infection	Canada	2016
SRR26887416	C0598	SRS19588912	SAMN38330109	PRJNA532924	Wright	72	371125	753786	5139009		Andrew McArthur (mcarthua@mcmaster.ca)	Human	Human	BLOOD	Infection	Canada	2016
SRR26887419	C0069	SRS19589347	SAMN38329774	PRJNA532924	Wright	79	369815	702876	5206499		Andrew McArthur (mcarthua@mcmaster.ca)	Human	Human	URINE	Infection	Canada	2015
SRR26887430	C0068	SRS19589336	SAMN38329773	PRJNA532924	Wright	169	149695	730326	5608734		Andrew McArthur (mcarthua@mcmaster.ca)	Human	Human	URINE	Infection	Canada	2015
SRR26887441	C0067	SRS19589326	SAMN38329772	PRJNA532924	Wright	130	375488	882484	5608217		Andrew McArthur (mcarthua@mcmaster.ca)	Human	Human	URINE	Infection	Canada	2015
SRR26887452	C0066	SRS19589313	SAMN38329771	PRJNA532924	Wright	73	281370	710985	5373932		Andrew McArthur (mcarthua@mcmaster.ca)	Human	Human	HIP	Infection	Canada	2015
SRR26887475	C0467	SRS19589291	SAMN38329998	PRJNA532924	Wright	61	327050	604241	5641593		Andrew McArthur (mcarthua@mcmaster.ca)	Human	Human	URINE	Infection	Canada	2016
SRR26887478	C0465	SRS19589288	SAMN38329996	PRJNA532924	Wright	66	365698	643281	5222621		Andrew McArthur (mcarthua@mcmaster.ca)	Human	Human	BLOOD	Infection	Canada	2016
SRR26887480	C0463	SRS19589286	SAMN38329994	PRJNA532924	Wright	94	354126	409692	5446178		Andrew McArthur (mcarthua@mcmaster.ca)	Human	Human	URINE	Infection	Canada	2016
SRR26887484	C0456	SRS19589284	SAMN38329990	PRJNA532924	Wright	95	259648	1018811	5458097		Andrew McArthur (mcarthua@mcmaster.ca)	Human	Human	URINE	Infection	Canada	2016
SRR26887485	C0455	SRS19589281	SAMN38329989	PRJNA532924	Wright	78	218373	1046528	5124648		Andrew McArthur (mcarthua@mcmaster.ca)	Human	Human	URINE	Infection	Canada	2016
SRR26887487	C0453	SRS19589278	SAMN38329987	PRJNA532924	Wright	195	158225	361850	5437680		Andrew McArthur (mcarthua@mcmaster.ca)	Human	Human	TISSUE	Infection	Canada	2016
SRR26887493	C0386	SRS19589270	SAMN38329953	PRJNA532924	Wright	71	368791	561395	5358487		Andrew McArthur (mcarthua@mcmaster.ca)	Human	Human	URINE	Infection	Canada	2016
SRR26887497	C0373	SRS19589269	SAMN38329949	PRJNA532924	Wright	71	552669	1185796	5418465		Andrew McArthur (mcarthua@mcmaster.ca)	Human	Human	URINE	Infection	Canada	2016
SRR26887498	C0372	SRS19589267	SAMN38329948	PRJNA532924	Wright	99	230537	403333	5368926		Andrew McArthur (mcarthua@mcmaster.ca)	Human	Human	URINE	Infection	Canada	2016
SRR26887506	C0360	SRS19589261	SAMN38329941	PRJNA532924	Wright	53	411905	732466	5166318		Andrew McArthur (mcarthua@mcmaster.ca)	Human	Human	URINE	Infection	Canada	2016
SRR26887507	C0359	SRS19589259	SAMN38329940	PRJNA532924	Wright	100	183442	476358	5146276		Andrew McArthur (mcarthua@mcmaster.ca)	Human	Human	URINE	Infection	Canada	2016
SRR26887515	C0342	SRS19589249	SAMN38329934	PRJNA532924	Wright	154	359000	997934	5684141		Andrew McArthur (mcarthua@mcmaster.ca)	Human	Human	URINE	Infection	Canada	2016
SRR26887520	C0325	SRS19589245	SAMN38329929	PRJNA532924	Wright	84	269131	698999	5440518		Andrew McArthur (mcarthua@mcmaster.ca)	Human	Human	URINE	Infection	Canada	2015
SRR26887534	C0123	SRS19589232	SAMN38329811	PRJNA532924	Wright	158	153537	398581	5282519		Andrew McArthur (mcarthua@mcmaster.ca)	Human	Human	URINE	Infection	Canada	2015
SRR26887548	C0109	SRS19589218	SAMN38329798	PRJNA532924	Wright	71	393530	907926	5422087		Andrew McArthur (mcarthua@mcmaster.ca)	Human	Human	BLOOD	Infection	Canada	2015
SRR26887551	C0107	SRS19589215	SAMN38329796	PRJNA532924	Wright	111	329141	763694	5445907		Andrew McArthur (mcarthua@mcmaster.ca)	Human	Human	URINE	Infection	Canada	2015
SRR26887552	C0106	SRS19589214	SAMN38329795	PRJNA532924	Wright	94	199972	803277	5313179		Andrew McArthur (mcarthua@mcmaster.ca)	Human	Human	BLOOD	Infection	Canada	2015
SRR26887558	C0095	SRS19589207	SAMN38329789	PRJNA532924	Wright	87	353826	1226160	5450630		Andrew McArthur (mcarthua@mcmaster.ca)	Human	Human	URINE	Infection	Canada	2015
SRR26887629	C0309	SRS19589138	SAMN38329917	PRJNA532924	Wright	87	300668	605669	5308307		Andrew McArthur (mcarthua@mcmaster.ca)	Human	Human	URINE	Infection	Canada	2015
SRR26887630	C0041	SRS19589136	SAMN38329755	PRJNA532924	Wright	177	153578	437793	5407968		Andrew McArthur (mcarthua@mcmaster.ca)	Human	Human	BLOOD	Infection	Canada	2015
SRR26887652	C0039	SRS19589113	SAMN38329753	PRJNA532924	Wright	154	335723	639791	5615644		Andrew McArthur (mcarthua@mcmaster.ca)	Human	Human	URINE	Infection	Canada	2015
SRR26887663	C0038	SRS19589104	SAMN38329752	PRJNA532924	Wright	205	111116	364775	5294261		Andrew McArthur (mcarthua@mcmaster.ca)	Human	Human	URINE	Infection	Canada	2015
SRR26887665	C0253	SRS19589101	SAMN38329885	PRJNA532924	Wright	74	318406	900252	5398166		Andrew McArthur (mcarthua@mcmaster.ca)	Human	Human	URINE	Infection	Canada	2015
SRR26887666	C0252	SRS19589100	SAMN38329884	PRJNA532924	Wright	62	324985	628527	5117011		Andrew McArthur (mcarthua@mcmaster.ca)	Human	Human	URINE	Infection	Canada	2015
SRR26887674	C0037	SRS19589092	SAMN38329751	PRJNA532924	Wright	114	292074	493153	5414274		Andrew McArthur (mcarthua@mcmaster.ca)	Human	Human	URINE	Infection	Canada	2015
SRR26887694	C0196	SRS19589072	SAMN38329858	PRJNA532924	Wright	183	224051	465524	5497488		Andrew McArthur (mcarthua@mcmaster.ca)	Human	Human	URINE	Infection	Canada	2015
SRR26887725	C0658	SRS19589041	SAMN38330147	PRJNA532924	Wright	139	181661	404541	5329987		Andrew McArthur (mcarthua@mcmaster.ca)	Human	Human	Unknown	Infection	Canada	2016
SRR23048567	KGVET-2020-01-4327	SRS16422251	SAMN32676144	PRJNA922900	KLEBGAP	94	340673	715335	5276375	Kaspersen_2023_in_prep	Marianne Sunde (marianne.sunde@vetinst.no)	Animal	Broiler	caecal	Colonisation	Norway	2020
SRR23048568	KGVET-2020-01-432-2	SRS16422250	SAMN32676143	PRJNA922900	KLEBGAP	84	326012	1166040	5258904	Kaspersen_2023_in_prep	Marianne Sunde (marianne.sunde@vetinst.no)	Animal	Turkey	caecal	Colonisation	Norway	2020
SRR23048569	KGVET-2020-01-4300-1	SRS16422249	SAMN32676142	PRJNA922900	KLEBGAP	134	400890	925393	5330349	Kaspersen_2023_in_prep	Marianne Sunde (marianne.sunde@vetinst.no)	Animal	Turkey	caecal	Colonisation	Norway	2020
SRR23048571	KGVET-2020-01-4270	SRS16422248	SAMN32676140	PRJNA922900	KLEBGAP	88	362193	1239880	5314665	Kaspersen_2023_in_prep	Marianne Sunde (marianne.sunde@vetinst.no)	Animal	Broiler	caecal	Colonisation	Norway	2020
SRR23048572	KGVET-2020-01-4267	SRS16422245	SAMN32676139	PRJNA922900	KLEBGAP	151	381929	748021	5329524	Kaspersen_2023_in_prep	Marianne Sunde (marianne.sunde@vetinst.no)	Animal	Broiler	caecal	Colonisation	Norway	2020
SRR23048573	KGVET-2020-01-4249-1	SRS16422246	SAMN32676138	PRJNA922900	KLEBGAP	116	400576	1425667	5367190	Kaspersen_2023_in_prep	Marianne Sunde (marianne.sunde@vetinst.no)	Animal	Turkey	caecal	Colonisation	Norway	2020
SRR23048574	KGVET-2020-01-4189	SRS16422244	SAMN32676137	PRJNA922900	KLEBGAP	488	71748	210036	5390974	Kaspersen_2023_in_prep	Marianne Sunde (marianne.sunde@vetinst.no)	Animal	Turkey	caecal	Colonisation	Norway	2020
SRR23048575	KGVET-2020-01-4188-1	SRS16422243	SAMN32676136	PRJNA922900	KLEBGAP	117	415652	801009	5203903	Kaspersen_2023_in_prep	Marianne Sunde (marianne.sunde@vetinst.no)	Animal	Broiler	caecal	Colonisation	Norway	2020
SRR23048576	KGVET-2020-01-4180-1	SRS16422242	SAMN32676135	PRJNA922900	KLEBGAP	72	805140	1117991	5395171	Kaspersen_2023_in_prep	Marianne Sunde (marianne.sunde@vetinst.no)	Animal	Turkey	caecal	Colonisation	Norway	2020
SRR23048577	KGVET-2020-01-187-3	SRS16422241	SAMN32676054	PRJNA922900	KLEBGAP	100	462074	1111743	5339232	Kaspersen_2023_in_prep	Marianne Sunde (marianne.sunde@vetinst.no)	Animal	Turkey	caecal	Colonisation	Norway	2020
SRR23048578	KGVET-2020-01-4177	SRS16422240	SAMN32676134	PRJNA922900	KLEBGAP	488	93729	276097	5411931	Kaspersen_2023_in_prep	Marianne Sunde (marianne.sunde@vetinst.no)	Animal	Broiler	caecal	Colonisation	Norway	2020
SRR23048579	KGVET-2020-01-403-1	SRS16422239	SAMN32676133	PRJNA922900	KLEBGAP	90	489340	923014	5127679	Kaspersen_2023_in_prep	Marianne Sunde (marianne.sunde@vetinst.no)	Animal	Turkey	caecal	Colonisation	Norway	2020
SRR23048581	KGVET-2020-01-3999-2	SRS16422237	SAMN32676131	PRJNA922900	KLEBGAP	94	453911	935187	5318841	Kaspersen_2023_in_prep	Marianne Sunde (marianne.sunde@vetinst.no)	Animal	Broiler	caecal	Colonisation	Norway	2020
SRR23048582	KGVET-2020-01-3987-2	SRS16422236	SAMN32676130	PRJNA922900	KLEBGAP	124	273631	465213	5479142	Kaspersen_2023_in_prep	Marianne Sunde (marianne.sunde@vetinst.no)	Animal	Turkey	caecal	Colonisation	Norway	2020
SRR23048583	KGVET-2020-01-3969-2	SRS16422235	SAMN32676129	PRJNA922900	KLEBGAP	102	397961	782051	5341765	Kaspersen_2023_in_prep	Marianne Sunde (marianne.sunde@vetinst.no)	Animal	Turkey	caecal	Colonisation	Norway	2020
SRR23048584	KGVET-2020-01-3967	SRS16422233	SAMN32676128	PRJNA922900	KLEBGAP	68	423765	1052700	5197482	Kaspersen_2023_in_prep	Marianne Sunde (marianne.sunde@vetinst.no)	Animal	Broiler	caecal	Colonisation	Norway	2020
SRR23048585	KGVET-2020-01-3946	SRS16422234	SAMN32676127	PRJNA922900	KLEBGAP	65	510135	1718455	5251674	Kaspersen_2023_in_prep	Marianne Sunde (marianne.sunde@vetinst.no)	Animal	Broiler	caecal	Colonisation	Norway	2020
SRR23048586	KGVET-2020-01-3942-2	SRS16422232	SAMN32676126	PRJNA922900	KLEBGAP	95	350465	730055	5331715	Kaspersen_2023_in_prep	Marianne Sunde (marianne.sunde@vetinst.no)	Animal	Broiler	caecal	Colonisation	Norway	2020
SRR23048587	KGVET-2020-01-3776	SRS16422231	SAMN32676125	PRJNA922900	KLEBGAP	108	476739	791623	5527904	Kaspersen_2023_in_prep	Marianne Sunde (marianne.sunde@vetinst.no)	Animal	Turkey	caecal	Colonisation	Norway	2020
SRR23048588	KGVET-2020-01-186-1	SRS16422230	SAMN32676052	PRJNA922900	KLEBGAP	86	630169	1163522	5289056	Kaspersen_2023_in_prep	Marianne Sunde (marianne.sunde@vetinst.no)	Animal	Turkey	caecal	Colonisation	Norway	2020
SRR23048589	KGVET-2020-01-3775-3	SRS16422229	SAMN32676124	PRJNA922900	KLEBGAP	69	445661	741000	5265193	Kaspersen_2023_in_prep	Marianne Sunde (marianne.sunde@vetinst.no)	Animal	Turkey	caecal	Colonisation	Norway	2020
SRR23048590	KGVET-2020-01-3721-3	SRS16422228	SAMN32676123	PRJNA922900	KLEBGAP	117	369953	806482	5445813	Kaspersen_2023_in_prep	Marianne Sunde (marianne.sunde@vetinst.no)	Animal	Turkey	caecal	Colonisation	Norway	2020
SRR23048592	KGVET-2020-01-3569-2	SRS16422226	SAMN32676121	PRJNA922900	KLEBGAP	187	371766	755502	5451626	Kaspersen_2023_in_prep	Marianne Sunde (marianne.sunde@vetinst.no)	Animal	Broiler	caecal	Colonisation	Norway	2020
SRR23048593	KGVET-2020-01-3518	SRS16422225	SAMN32676120	PRJNA922900	KLEBGAP	100	362564	937273	5260053	Kaspersen_2023_in_prep	Marianne Sunde (marianne.sunde@vetinst.no)	Animal	Broiler	caecal	Colonisation	Norway	2020
SRR23048596	KGVET-2020-01-3514	SRS16422222	SAMN32676117	PRJNA922900	KLEBGAP	101	735310	1546585	5324803	Kaspersen_2023_in_prep	Marianne Sunde (marianne.sunde@vetinst.no)	Animal	Broiler	caecal	Colonisation	Norway	2020
SRR23048597	KGVET-2020-01-3513-1	SRS16422221	SAMN32676116	PRJNA922900	KLEBGAP	99	373205	993961	5325409	Kaspersen_2023_in_prep	Marianne Sunde (marianne.sunde@vetinst.no)	Animal	Broiler	caecal	Colonisation	Norway	2020
SRR23048598	KGVET-2020-01-3502-2	SRS16422220	SAMN32676115	PRJNA922900	KLEBGAP	84	475613	1692167	5242414	Kaspersen_2023_in_prep	Marianne Sunde (marianne.sunde@vetinst.no)	Animal	Turkey	caecal	Colonisation	Norway	2020
SRR23048599	KGVET-2020-01-1861-1	SRS16422219	SAMN32676053	PRJNA922900	KLEBGAP	201	305518	1370082	5360768	Kaspersen_2023_in_prep	Marianne Sunde (marianne.sunde@vetinst.no)	Animal	Turkey	caecal	Colonisation	Norway	2020
SRR23048600	KGVET-2020-01-3501-1	SRS16422218	SAMN32676114	PRJNA922900	KLEBGAP	101	428632	811987	5264237	Kaspersen_2023_in_prep	Marianne Sunde (marianne.sunde@vetinst.no)	Animal	Broiler	caecal	Colonisation	Norway	2020
SRR23048602	KGVET-2020-01-3423-3	SRS16422216	SAMN32676112	PRJNA922900	KLEBGAP	118	473465	808718	5396637	Kaspersen_2023_in_prep	Marianne Sunde (marianne.sunde@vetinst.no)	Animal	Broiler	caecal	Colonisation	Norway	2020
SRR23048603	KGVET-2020-01-3421-1	SRS16422215	SAMN32676111	PRJNA922900	KLEBGAP	135	447321	1028460	5388745	Kaspersen_2023_in_prep	Marianne Sunde (marianne.sunde@vetinst.no)	Animal	Turkey	caecal	Colonisation	Norway	2020
SRR23048604	KGVET-2020-01-3420-3	SRS16422214	SAMN32676110	PRJNA922900	KLEBGAP	88	438136	1608681	5605216	Kaspersen_2023_in_prep	Marianne Sunde (marianne.sunde@vetinst.no)	Animal	Broiler	caecal	Colonisation	Norway	2020
SRR23048605	KGVET-2020-01-3419	SRS16422213	SAMN32676109	PRJNA922900	KLEBGAP	265	440489	1605298	5681055	Kaspersen_2023_in_prep	Marianne Sunde (marianne.sunde@vetinst.no)	Animal	Broiler	caecal	Colonisation	Norway	2020
SRR23048606	KGVET-2020-01-335-2	SRS16422212	SAMN32676108	PRJNA922900	KLEBGAP	309	127797	544933	5348335	Kaspersen_2023_in_prep	Marianne Sunde (marianne.sunde@vetinst.no)	Animal	Turkey	caecal	Colonisation	Norway	2020
SRR23048607	KGVET-2020-01-3331-1	SRS16422211	SAMN32676107	PRJNA922900	KLEBGAP	68	404065	1348881	5083596	Kaspersen_2023_in_prep	Marianne Sunde (marianne.sunde@vetinst.no)	Animal	Turkey	caecal	Colonisation	Norway	2020
SRR23048609	KGVET-2020-01-3271-1	SRS16422209	SAMN32676105	PRJNA922900	KLEBGAP	125	300074	943632	5484517	Kaspersen_2023_in_prep	Marianne Sunde (marianne.sunde@vetinst.no)	Animal	Turkey	caecal	Colonisation	Norway	2020
SRR23048610	KGVET-2020-01-1831-2	SRS16422208	SAMN32676051	PRJNA922900	KLEBGAP	87	372963	1669345	5398506	Kaspersen_2023_in_prep	Marianne Sunde (marianne.sunde@vetinst.no)	Animal	Turkey	caecal	Colonisation	Norway	2020
SRR23048611	KGVET-2020-01-3208-1	SRS16422207	SAMN32676104	PRJNA922900	KLEBGAP	65	479452	1352858	5076227	Kaspersen_2023_in_prep	Marianne Sunde (marianne.sunde@vetinst.no)	Animal	Turkey	caecal	Colonisation	Norway	2020
SRR23048612	KGVET-2020-01-315-2	SRS16422206	SAMN32676103	PRJNA922900	KLEBGAP	372	747140	1507768	5375741	Kaspersen_2023_in_prep	Marianne Sunde (marianne.sunde@vetinst.no)	Animal	Turkey	caecal	Colonisation	Norway	2020
SRR23048613	KGVET-2020-01-3114-1	SRS16422205	SAMN32676102	PRJNA922900	KLEBGAP	96	302782	896490	5213488	Kaspersen_2023_in_prep	Marianne Sunde (marianne.sunde@vetinst.no)	Animal	Broiler	caecal	Colonisation	Norway	2020
SRR23048614	KGVET-2020-01-3113-1	SRS16422204	SAMN32676101	PRJNA922900	KLEBGAP	124	227321	800385	5288446	Kaspersen_2023_in_prep	Marianne Sunde (marianne.sunde@vetinst.no)	Animal	Turkey	caecal	Colonisation	Norway	2020
SRR23048615	KGVET-2020-01-3043-2	SRS16422203	SAMN32676100	PRJNA922900	KLEBGAP	97	466069	1352858	5089237	Kaspersen_2023_in_prep	Marianne Sunde (marianne.sunde@vetinst.no)	Animal	Turkey	caecal	Colonisation	Norway	2020
SRR23048616	KGVET-2020-01-3042	SRS16422202	SAMN32676099	PRJNA922900	KLEBGAP	124	319194	812804	5380876	Kaspersen_2023_in_prep	Marianne Sunde (marianne.sunde@vetinst.no)	Animal	Turkey	caecal	Colonisation	Norway	2020
SRR23048617	KGVET-2020-01-3040	SRS16422201	SAMN32676098	PRJNA922900	KLEBGAP	90	373205	954572	5286871	Kaspersen_2023_in_prep	Marianne Sunde (marianne.sunde@vetinst.no)	Animal	Broiler	caecal	Colonisation	Norway	2020
SRR23048620	KGVET-2020-01-2959-1	SRS16422198	SAMN32676095	PRJNA922900	KLEBGAP	451	100977	494973	5311120	Kaspersen_2023_in_prep	Marianne Sunde (marianne.sunde@vetinst.no)	Animal	Turkey	caecal	Colonisation	Norway	2020
SRR23048621	KGVET-2020-01-176-3	SRS16422197	SAMN32676050	PRJNA922900	KLEBGAP	380	326013	920031	5455532	Kaspersen_2023_in_prep	Marianne Sunde (marianne.sunde@vetinst.no)	Animal	Turkey	caecal	Colonisation	Norway	2020
SRR23048623	KGVET-2020-01-2955-2	SRS16422195	SAMN32676093	PRJNA922900	KLEBGAP	79	471371	954390	5247251	Kaspersen_2023_in_prep	Marianne Sunde (marianne.sunde@vetinst.no)	Animal	Broiler	caecal	Colonisation	Norway	2020
SRR23048626	KGVET-2020-01-2863	SRS16422192	SAMN32676090	PRJNA922900	KLEBGAP	80	425736	971839	5356450	Kaspersen_2023_in_prep	Marianne Sunde (marianne.sunde@vetinst.no)	Animal	Broiler	caecal	Colonisation	Norway	2020
SRR23048627	KGVET-2020-01-2862-3	SRS16422191	SAMN32676089	PRJNA922900	KLEBGAP	76	525707	841615	5454403	Kaspersen_2023_in_prep	Marianne Sunde (marianne.sunde@vetinst.no)	Animal	Turkey	caecal	Colonisation	Norway	2020
SRR23048628	KGVET-2020-01-2846-1	SRS16422190	SAMN32676088	PRJNA922900	KLEBGAP	125	303319	768478	5376087	Kaspersen_2023_in_prep	Marianne Sunde (marianne.sunde@vetinst.no)	Animal	Broiler	caecal	Colonisation	Norway	2020
SRR23048629	KGVET-2020-01-2823-3	SRS16422189	SAMN32676087	PRJNA922900	KLEBGAP	71	619264	722928	5146235	Kaspersen_2023_in_prep	Marianne Sunde (marianne.sunde@vetinst.no)	Animal	Turkey	caecal	Colonisation	Norway	2020
SRR23048630	KGVET-2020-01-2801-3	SRS16422188	SAMN32676086	PRJNA922900	KLEBGAP	78	491829	1063671	5291581	Kaspersen_2023_in_prep	Marianne Sunde (marianne.sunde@vetinst.no)	Animal	Broiler	caecal	Colonisation	Norway	2020
SRR23048631	KGVET-2020-01-2800-1	SRS16422187	SAMN32676085	PRJNA922900	KLEBGAP	128	227321	730641	5249544	Kaspersen_2023_in_prep	Marianne Sunde (marianne.sunde@vetinst.no)	Animal	Turkey	caecal	Colonisation	Norway	2020
SRR23048633	KGVET-2020-01-2677-1	SRS16422186	SAMN32676084	PRJNA922900	KLEBGAP	109	326012	920031	5392742	Kaspersen_2023_in_prep	Marianne Sunde (marianne.sunde@vetinst.no)	Animal	Turkey	caecal	Colonisation	Norway	2020
SRR23048634	KGVET-2020-01-2662-2	SRS16422184	SAMN32676083	PRJNA922900	KLEBGAP	137	319427	781067	5478852	Kaspersen_2023_in_prep	Marianne Sunde (marianne.sunde@vetinst.no)	Animal	Broiler	caecal	Colonisation	Norway	2020
SRR23048635	KGVET-2020-01-2661	SRS16422183	SAMN32676082	PRJNA922900	KLEBGAP	172	127979	501354	5451390	Kaspersen_2023_in_prep	Marianne Sunde (marianne.sunde@vetinst.no)	Animal	Turkey	caecal	Colonisation	Norway	2020
SRR23048636	KGVET-2020-01-2603-1	SRS16422182	SAMN32676081	PRJNA922900	KLEBGAP	92	476902	798738	5256692	Kaspersen_2023_in_prep	Marianne Sunde (marianne.sunde@vetinst.no)	Animal	Turkey	caecal	Colonisation	Norway	2020
SRR23048638	KGVET-2020-01-258-1	SRS16422180	SAMN32676079	PRJNA922900	KLEBGAP	126	431108	972602	5334689	Kaspersen_2023_in_prep	Marianne Sunde (marianne.sunde@vetinst.no)	Animal	Turkey	caecal	Colonisation	Norway	2020
SRR23048639	KGVET-2020-01-2575-1	SRS16422179	SAMN32676078	PRJNA922900	KLEBGAP	110	270417	853750	5336648	Kaspersen_2023_in_prep	Marianne Sunde (marianne.sunde@vetinst.no)	Animal	Broiler	caecal	Colonisation	Norway	2020
SRR23048640	KGVET-2020-01-2542-3	SRS16422178	SAMN32676077	PRJNA922900	KLEBGAP	137	283170	465213	5439901	Kaspersen_2023_in_prep	Marianne Sunde (marianne.sunde@vetinst.no)	Animal	Turkey	caecal	Colonisation	Norway	2020
SRR23048641	KGVET-2020-01-2541-2	SRS16422177	SAMN32676076	PRJNA922900	KLEBGAP	130	316317	483392	5328547	Kaspersen_2023_in_prep	Marianne Sunde (marianne.sunde@vetinst.no)	Animal	Broiler	caecal	Colonisation	Norway	2020
SRR23048642	KGVET-2020-01-2496-3	SRS16422176	SAMN32676075	PRJNA922900	KLEBGAP	68	691550	1368972	5455161	Kaspersen_2023_in_prep	Marianne Sunde (marianne.sunde@vetinst.no)	Animal	Turkey	caecal	Colonisation	Norway	2020
SRR23048643	KGVET-2020-01-136-3	SRS16422175	SAMN32676048	PRJNA922900	KLEBGAP	124	404258	741250	5493435	Kaspersen_2023_in_prep	Marianne Sunde (marianne.sunde@vetinst.no)	Animal	Turkey	caecal	Colonisation	Norway	2020
SRR23048646	KGVET-2020-01-2412-1	SRS16422171	SAMN32676072	PRJNA922900	KLEBGAP	107	328489	528521	5203826	Kaspersen_2023_in_prep	Marianne Sunde (marianne.sunde@vetinst.no)	Animal	Broiler	caecal	Colonisation	Norway	2020
SRR23048647	KGVET-2020-01-2363-1	SRS16422172	SAMN32676071	PRJNA922900	KLEBGAP	83	491829	1063670	5318820	Kaspersen_2023_in_prep	Marianne Sunde (marianne.sunde@vetinst.no)	Animal	Broiler	caecal	Colonisation	Norway	2020
SRR23048648	KGVET-2020-01-236-2	SRS16422170	SAMN32676069	PRJNA922900	KLEBGAP	125	580086	1120718	5337204	Kaspersen_2023_in_prep	Marianne Sunde (marianne.sunde@vetinst.no)	Animal	Turkey	caecal	Colonisation	Norway	2020
SRR23048649	KGVET-2020-01-2361-1	SRS16422169	SAMN32676070	PRJNA922900	KLEBGAP	120	404143	706354	5497365	Kaspersen_2023_in_prep	Marianne Sunde (marianne.sunde@vetinst.no)	Animal	Turkey	caecal	Colonisation	Norway	2020
SRR23048652	KGVET-2020-01-2318-1	SRS16422166	SAMN32676066	PRJNA922900	KLEBGAP	120	257375	670042	5493535	Kaspersen_2023_in_prep	Marianne Sunde (marianne.sunde@vetinst.no)	Animal	Broiler	caecal	Colonisation	Norway	2020
SRR23048653	KGVET-2020-01-2264-1	SRS16422165	SAMN32676065	PRJNA922900	KLEBGAP	359	206428	730653	5488723	Kaspersen_2023_in_prep	Marianne Sunde (marianne.sunde@vetinst.no)	Animal	Turkey	caecal	Colonisation	Norway	2020
SRR23048654	KGVET-2020-01-126	SRS16422164	SAMN32676047	PRJNA922900	KLEBGAP	91	473442	773866	5163315	Kaspersen_2023_in_prep	Marianne Sunde (marianne.sunde@vetinst.no)	Animal	Turkey	caecal	Colonisation	Norway	2020
SRR23048655	KGVET-2020-01-2219-2	SRS16422163	SAMN32676064	PRJNA922900	KLEBGAP	93	426126	1354559	5349529	Kaspersen_2023_in_prep	Marianne Sunde (marianne.sunde@vetinst.no)	Animal	Turkey	caecal	Colonisation	Norway	2020
SRR23048657	KGVET-2020-01-2158-1	SRS16422161	SAMN32676062	PRJNA922900	KLEBGAP	150	265966	465061	5487749	Kaspersen_2023_in_prep	Marianne Sunde (marianne.sunde@vetinst.no)	Animal	Turkey	caecal	Colonisation	Norway	2020
SRR23048661	KGVET-2020-01-1982-1	SRS16422157	SAMN32676058	PRJNA922900	KLEBGAP	114	395378	808718	5396928	Kaspersen_2023_in_prep	Marianne Sunde (marianne.sunde@vetinst.no)	Animal	Broiler	caecal	Colonisation	Norway	2020
SRR23048663	KGVET-2020-01-937-1	SRS16422155	SAMN32676159	PRJNA922900	KLEBGAP	123	437251	1149344	5279405	Kaspersen_2023_in_prep	Marianne Sunde (marianne.sunde@vetinst.no)	Animal	Broiler	caecal	Colonisation	Norway	2020
SRR23048664	KGVET-2020-01-823-1	SRS16422154	SAMN32676158	PRJNA922900	KLEBGAP	129	673775	829852	5370675	Kaspersen_2023_in_prep	Marianne Sunde (marianne.sunde@vetinst.no)	Animal	Turkey	caecal	Colonisation	Norway	2020
SRR23048665	KGVET-2020-01-818	SRS16422153	SAMN32676157	PRJNA922900	KLEBGAP	353	330510	1068009	5543605	Kaspersen_2023_in_prep	Marianne Sunde (marianne.sunde@vetinst.no)	Animal	Broiler	caecal	Colonisation	Norway	2020
SRR23048666	KGVET-2020-01-768-1	SRS16422152	SAMN32676156	PRJNA922900	KLEBGAP	112	450516	1250676	5333928	Kaspersen_2023_in_prep	Marianne Sunde (marianne.sunde@vetinst.no)	Animal	Turkey	caecal	Colonisation	Norway	2020
SRR23048667	KGVET-2020-01-693-1	SRS16422151	SAMN32676155	PRJNA922900	KLEBGAP	277	382773	857352	5416859	Kaspersen_2023_in_prep	Marianne Sunde (marianne.sunde@vetinst.no)	Animal	Turkey	caecal	Colonisation	Norway	2020
SRR23048668	KGVET-2020-01-1940-1	SRS16422150	SAMN32676056	PRJNA922900	KLEBGAP	81	376221	960269	5391780	Kaspersen_2023_in_prep	Marianne Sunde (marianne.sunde@vetinst.no)	Animal	Turkey	caecal	Colonisation	Norway	2020
SRR23048669	KGVET-2020-01-651	SRS16422149	SAMN32676154	PRJNA922900	KLEBGAP	65	759523	1894310	5126503	Kaspersen_2023_in_prep	Marianne Sunde (marianne.sunde@vetinst.no)	Animal	Turkey	caecal	Colonisation	Norway	2020
SRR23048670	KGVET-2020-01-620	SRS16422147	SAMN32676153	PRJNA922900	KLEBGAP	116	269152	897701	5222271	Kaspersen_2023_in_prep	Marianne Sunde (marianne.sunde@vetinst.no)	Animal	Broiler	caecal	Colonisation	Norway	2020
SRR23048671	KGVET-2020-01-585-1	SRS16422148	SAMN32676152	PRJNA922900	KLEBGAP	121	539384	1356135	5081099	Kaspersen_2023_in_prep	Marianne Sunde (marianne.sunde@vetinst.no)	Animal	Turkey	caecal	Colonisation	Norway	2020
SRR23048672	KGVET-2020-01-523-1	SRS16422146	SAMN32676151	PRJNA922900	KLEBGAP	286	326012	1370082	5405814	Kaspersen_2023_in_prep	Marianne Sunde (marianne.sunde@vetinst.no)	Animal	Turkey	caecal	Colonisation	Norway	2020
SRR23048673	KGVET-2020-01-468-1	SRS16422145	SAMN32676150	PRJNA922900	KLEBGAP	117	349316	1092620	5520216	Kaspersen_2023_in_prep	Marianne Sunde (marianne.sunde@vetinst.no)	Animal	Broiler	caecal	Colonisation	Norway	2020
SRR23048675	KGVET-2020-01-4539-1	SRS16422143	SAMN32676148	PRJNA922900	KLEBGAP	99	469529	1118392	5286055	Kaspersen_2023_in_prep	Marianne Sunde (marianne.sunde@vetinst.no)	Animal	Broiler	caecal	Colonisation	Norway	2020
SRR23048676	KGVET-2020-01-4538-1	SRS16422142	SAMN32676147	PRJNA922900	KLEBGAP	133	444223	1305081	5458796	Kaspersen_2023_in_prep	Marianne Sunde (marianne.sunde@vetinst.no)	Animal	Broiler	caecal	Colonisation	Norway	2020
SRR23048677	KGVET-2020-01-4332	SRS16422141	SAMN32676146	PRJNA922900	KLEBGAP	84	378453	1356481	5130697	Kaspersen_2023_in_prep	Marianne Sunde (marianne.sunde@vetinst.no)	Animal	Broiler	caecal	Colonisation	Norway	2020
SRR23048679	KGVET-2020-01-1914-1	SRS16422139	SAMN32676055	PRJNA922900	KLEBGAP	452	127308	352702	5602518	Kaspersen_2023_in_prep	Marianne Sunde (marianne.sunde@vetinst.no)	Animal	Broiler	caecal	Colonisation	Norway	2020
SRR23048680	KGVET-2020-01-1138	SRS16422138	SAMN32676046	PRJNA922900	KLEBGAP	58	744240	1992571	5138927	Kaspersen_2023_in_prep	Marianne Sunde (marianne.sunde@vetinst.no)	Animal	Broiler	caecal	Colonisation	Norway	2020
SRR23048681	KGVET-2020-01-1135	SRS16422137	SAMN32676045	PRJNA922900	KLEBGAP	342	493178	855533	5915330	Kaspersen_2023_in_prep	Marianne Sunde (marianne.sunde@vetinst.no)	Animal	Broiler	caecal	Colonisation	Norway	2020
SRR14673412	AUSMDU00034417	SRS9084823	SAMN18720496	PRJNA857533	HowdenGorrie	99	211852	490713	5365953	35465046	Claire Gorrie (gorrie.c@unimelb.edu.au); Ben Howden (bhowden@unimelb.edu.au)	Human	Human	Rectal Swab	Colonisation	Australia	2018
SRR14673418	AUSMDU00008003	SRS9084817	SAMN18720491	PRJNA857533	HowdenGorrie	72	288292	534397	5422702	35465046	Claire Gorrie (gorrie.c@unimelb.edu.au); Ben Howden (bhowden@unimelb.edu.au)	Human	Human	Rectal Swab	Colonisation	Australia	2018
SRR19372350	KGVETS-2019-01-4218	SRS13154077	SAMN28626313	PRJNA835677	KLEBGAP	106	348461	1301887	5556104	36820818	Marianne Sunde (marianne.sunde@vetinst.no)	Animal	Pig	caecal	Colonisation	Norway	2019
SRR19372351	KGVETS-2019-01-4127	SRS13154076	SAMN28626312	PRJNA835677	KLEBGAP	130	232046	716111	5417069	36820818	Marianne Sunde (marianne.sunde@vetinst.no)	Animal	Pig	caecal	Colonisation	Norway	2019
SRR19372353	KGVETS-2019-01-4125	SRS13154074	SAMN28626310	PRJNA835677	KLEBGAP	122	268401	629423	5515900	36820818	Marianne Sunde (marianne.sunde@vetinst.no)	Animal	Pig	caecal	Colonisation	Norway	2019
SRR19372354	KGVETS-2019-01-4124	SRS13154073	SAMN28626309	PRJNA835677	KLEBGAP	114	373205	1420108	5543405	36820818	Marianne Sunde (marianne.sunde@vetinst.no)	Animal	Pig	caecal	Colonisation	Norway	2019
SRR19372355	KGVETS-2019-01-4123	SRS13154072	SAMN28626308	PRJNA835677	KLEBGAP	119	370547	940945	5544151	36820818	Marianne Sunde (marianne.sunde@vetinst.no)	Animal	Pig	caecal	Colonisation	Norway	2019
SRR19372356	KGVETS-2019-01-4122	SRS13154071	SAMN28626307	PRJNA835677	KLEBGAP	145	350518	643772	5407860	36820818	Marianne Sunde (marianne.sunde@vetinst.no)	Animal	Pig	caecal	Colonisation	Norway	2019
SRR19372357	KGVETS-2019-01-4121	SRS13154070	SAMN28626306	PRJNA835677	KLEBGAP	109	403866	722557	5269473	36820818	Marianne Sunde (marianne.sunde@vetinst.no)	Animal	Pig	caecal	Colonisation	Norway	2019
SRR19372359	KGVETS-2019-01-4118	SRS13154068	SAMN28626304	PRJNA835677	KLEBGAP	85	709583	1181187	5321848	36820818	Marianne Sunde (marianne.sunde@vetinst.no)	Animal	Pig	caecal	Colonisation	Norway	2019
SRR19372361	KGVETS-2019-01-204	SRS13154066	SAMN28626252	PRJNA835677	KLEBGAP	269	141516	315892	5489772	36820818	Marianne Sunde (marianne.sunde@vetinst.no)	Animal	Pig	caecal	Colonisation	Norway	2019
SRR19372363	KGVETS-2019-01-1964	SRS13154064	SAMN28626250	PRJNA835677	KLEBGAP	349	127484	398668	5441388	36820818	Marianne Sunde (marianne.sunde@vetinst.no)	Animal	Pig	caecal	Colonisation	Norway	2019
SRR19372364	KGVETS-2019-01-1960	SRS13154063	SAMN28626249	PRJNA835677	KLEBGAP	96	647861	1290589	5391473	36820818	Marianne Sunde (marianne.sunde@vetinst.no)	Animal	Pig	caecal	Colonisation	Norway	2019
SRR19372365	KGVETS-2019-01-1848	SRS13154062	SAMN28626248	PRJNA835677	KLEBGAP	179	428830	987376	5465020	36820818	Marianne Sunde (marianne.sunde@vetinst.no)	Animal	Pig	caecal	Colonisation	Norway	2019
SRR19372367	KGVETS-2019-01-1844	SRS13154060	SAMN28626246	PRJNA835677	KLEBGAP	192	264364	701116	5586741	36820818	Marianne Sunde (marianne.sunde@vetinst.no)	Animal	Pig	caecal	Colonisation	Norway	2019
SRR19372368	KGVETS-2019-01-1807	SRS13154059	SAMN28626245	PRJNA835677	KLEBGAP	92	355601	1012464	5180525	36820818	Marianne Sunde (marianne.sunde@vetinst.no)	Animal	Pig	caecal	Colonisation	Norway	2019
SRR19372369	KGVETS-2019-01-1805	SRS13154058	SAMN28626244	PRJNA835677	KLEBGAP	161	348640	662192	5403432	36820818	Marianne Sunde (marianne.sunde@vetinst.no)	Animal	Pig	caecal	Colonisation	Norway	2019
SRR19372370	KGVETS-2019-01-1066	SRS13154057	SAMN28626217	PRJNA835677	KLEBGAP	108	378739	789525	5373592	36820818	Marianne Sunde (marianne.sunde@vetinst.no)	Animal	Pig	caecal	Colonisation	Norway	2019
SRR19372371	KGVETS-2019-01-1803	SRS13154056	SAMN28626243	PRJNA835677	KLEBGAP	485	83883	303676	5640952	36820818	Marianne Sunde (marianne.sunde@vetinst.no)	Animal	Pig	caecal	Colonisation	Norway	2019
SRR19372373	KGVETS-2019-01-1760	SRS13154053	SAMN28626241	PRJNA835677	KLEBGAP	248	213871	441950	5467007	36820818	Marianne Sunde (marianne.sunde@vetinst.no)	Animal	Pig	caecal	Colonisation	Norway	2019
SRR19372374	KGVETS-2019-01-1701	SRS13154054	SAMN28626240	PRJNA835677	KLEBGAP	239	174593	477901	5578757	36820818	Marianne Sunde (marianne.sunde@vetinst.no)	Animal	Pig	caecal	Colonisation	Norway	2019
SRR19372375	KGVETS-2019-01-1700	SRS13154052	SAMN28626239	PRJNA835677	KLEBGAP	189	186796	579932	5386740	36820818	Marianne Sunde (marianne.sunde@vetinst.no)	Animal	Pig	caecal	Colonisation	Norway	2019
SRR19372376	KGVETS-2019-01-1699	SRS13154051	SAMN28626238	PRJNA835677	KLEBGAP	250	178402	757974	5397213	36820818	Marianne Sunde (marianne.sunde@vetinst.no)	Animal	Pig	caecal	Colonisation	Norway	2019
SRR19372378	KGVETS-2019-01-1675	SRS13154050	SAMN28626236	PRJNA835677	KLEBGAP	153	193751	494943	5614139	36820818	Marianne Sunde (marianne.sunde@vetinst.no)	Animal	Pig	caecal	Colonisation	Norway	2019
SRR19372380	KGVETS-2019-01-1638	SRS13154048	SAMN28626234	PRJNA835677	KLEBGAP	185	225115	612563	5395074	36820818	Marianne Sunde (marianne.sunde@vetinst.no)	Animal	Pig	caecal	Colonisation	Norway	2019
SRR19372381	KGVETS-2019-01-078	SRS13154046	SAMN28626216	PRJNA835677	KLEBGAP	123	418477	1028460	5366690	36820818	Marianne Sunde (marianne.sunde@vetinst.no)	Animal	Pig	caecal	Colonisation	Norway	2019
SRR19372382	KGVETS-2019-01-1635	SRS13154045	SAMN28626233	PRJNA835677	KLEBGAP	187	173282	701160	5471187	36820818	Marianne Sunde (marianne.sunde@vetinst.no)	Animal	Pig	caecal	Colonisation	Norway	2019
SRR19372383	KGVETS-2019-01-156	SRS13154044	SAMN28626232	PRJNA835677	KLEBGAP	145	303156	654936	5551078	36820818	Marianne Sunde (marianne.sunde@vetinst.no)	Animal	Pig	caecal	Colonisation	Norway	2019
SRR19372384	KGVETS-2019-01-154	SRS13154043	SAMN28626231	PRJNA835677	KLEBGAP	122	329104	1154681	5509988	36820818	Marianne Sunde (marianne.sunde@vetinst.no)	Animal	Pig	caecal	Colonisation	Norway	2019
SRR19372385	KGVETS-2019-01-1384	SRS13154042	SAMN28626230	PRJNA835677	KLEBGAP	97	327654	830283	5418899	36820818	Marianne Sunde (marianne.sunde@vetinst.no)	Animal	Pig	caecal	Colonisation	Norway	2019
SRR19372388	KGVETS-2019-01-1364	SRS13154039	SAMN28626223	PRJNA835677	KLEBGAP	113	359438	724548	5554664	36820818	Marianne Sunde (marianne.sunde@vetinst.no)	Animal	Pig	caecal	Colonisation	Norway	2019
SRR19372390	KGVETS-2019-01-3796	SRS13154037	SAMN28626302	PRJNA835677	KLEBGAP	104	350569	552704	5375509	36820818	Marianne Sunde (marianne.sunde@vetinst.no)	Animal	Pig	caecal	Colonisation	Norway	2019
SRR19372391	KGVETS-2019-01-3794	SRS13154036	SAMN28626301	PRJNA835677	KLEBGAP	252	168845	459282	5515122	36820818	Marianne Sunde (marianne.sunde@vetinst.no)	Animal	Pig	caecal	Colonisation	Norway	2019
SRR19372392	KGVETS-2019-01-3793	SRS13154035	SAMN28626300	PRJNA835677	KLEBGAP	163	258640	742553	5461683	36820818	Marianne Sunde (marianne.sunde@vetinst.no)	Animal	Pig	caecal	Colonisation	Norway	2019
SRR19372393	KGVETS-2019-01-376	SRS13154034	SAMN28626299	PRJNA835677	KLEBGAP	381	97946	387607	5556340	36820818	Marianne Sunde (marianne.sunde@vetinst.no)	Animal	Pig	caecal	Colonisation	Norway	2019
SRR19372394	KGVETS-2019-01-375	SRS13154033	SAMN28626298	PRJNA835677	KLEBGAP	281	161268	377836	5478216	36820818	Marianne Sunde (marianne.sunde@vetinst.no)	Animal	Pig	caecal	Colonisation	Norway	2019
SRR19372395	KGVETS-2019-01-324	SRS13154032	SAMN28626297	PRJNA835677	KLEBGAP	142	382999	748735	5513752	36820818	Marianne Sunde (marianne.sunde@vetinst.no)	Animal	Pig	caecal	Colonisation	Norway	2019
SRR19372397	KGVETS-2019-01-3183	SRS13154030	SAMN28626295	PRJNA835677	KLEBGAP	158	202941	652190	5493382	36820818	Marianne Sunde (marianne.sunde@vetinst.no)	Animal	Pig	caecal	Colonisation	Norway	2019
SRR19372399	KGVETS-2019-01-1363	SRS13154028	SAMN28626222	PRJNA835677	KLEBGAP	116	349856	806501	5380937	36820818	Marianne Sunde (marianne.sunde@vetinst.no)	Animal	Pig	caecal	Colonisation	Norway	2019
SRR19372402	KGVETS-2019-01-3159	SRS13154024	SAMN28626291	PRJNA835677	KLEBGAP	238	166794	425929	5404983	36820818	Marianne Sunde (marianne.sunde@vetinst.no)	Animal	Pig	caecal	Colonisation	Norway	2019
SRR19372404	KGVETS-2019-01-3130	SRS13154023	SAMN28626289	PRJNA835677	KLEBGAP	117	257637	1192412	5195694	36820818	Marianne Sunde (marianne.sunde@vetinst.no)	Animal	Pig	caecal	Colonisation	Norway	2019
SRR19372405	KGVETS-2019-01-3128	SRS13154022	SAMN28626288	PRJNA835677	KLEBGAP	164	292736	640592	5387095	36820818	Marianne Sunde (marianne.sunde@vetinst.no)	Animal	Pig	caecal	Colonisation	Norway	2019
SRR19372406	KGVETS-2019-01-3127	SRS13154020	SAMN28626287	PRJNA835677	KLEBGAP	304	119009	459936	5512519	36820818	Marianne Sunde (marianne.sunde@vetinst.no)	Animal	Pig	caecal	Colonisation	Norway	2019
SRR19372408	KGVETS-2019-01-2949	SRS13154019	SAMN28626285	PRJNA835677	KLEBGAP	126	375832	455487	5369944	36820818	Marianne Sunde (marianne.sunde@vetinst.no)	Animal	Pig	caecal	Colonisation	Norway	2019
SRR19372409	KGVETS-2019-01-2934	SRS13154018	SAMN28626284	PRJNA835677	KLEBGAP	281	158394	387024	5471253	36820818	Marianne Sunde (marianne.sunde@vetinst.no)	Animal	Pig	caecal	Colonisation	Norway	2019
SRR19372410	KGVETS-2019-01-1343	SRS13154017	SAMN28626221	PRJNA835677	KLEBGAP	116	369802	806501	5378815	36820818	Marianne Sunde (marianne.sunde@vetinst.no)	Animal	Pig	caecal	Colonisation	Norway	2019
SRR19372411	KGVETS-2019-01-2933	SRS13154016	SAMN28626283	PRJNA835677	KLEBGAP	150	189720	510113	5163837	36820818	Marianne Sunde (marianne.sunde@vetinst.no)	Animal	Pig	caecal	Colonisation	Norway	2019
SRR19372412	KGVETS-2019-01-2932	SRS13154015	SAMN28626282	PRJNA835677	KLEBGAP	265	190180	531811	5288162	36820818	Marianne Sunde (marianne.sunde@vetinst.no)	Animal	Pig	caecal	Colonisation	Norway	2019
SRR19372413	KGVETS-2019-01-2930	SRS13154014	SAMN28626281	PRJNA835677	KLEBGAP	91	511074	1403671	5167101	36820818	Marianne Sunde (marianne.sunde@vetinst.no)	Animal	Pig	caecal	Colonisation	Norway	2019
SRR19372415	KGVETS-2019-01-2904	SRS13154012	SAMN28626279	PRJNA835677	KLEBGAP	141	219458	462001	5626451	36820818	Marianne Sunde (marianne.sunde@vetinst.no)	Animal	Pig	caecal	Colonisation	Norway	2019
SRR19372419	KGVETS-2019-01-902	SRS13154008	SAMN28106929	PRJNA835677	KLEBGAP	167	398260	583882	5591054	36820818	Marianne Sunde (marianne.sunde@vetinst.no)	Animal	Pig	caecal	Colonisation	Norway	2019
SRR19372420	KGVETS-2019-01-897	SRS13154007	SAMN28106928	PRJNA835677	KLEBGAP	131	419145	705468	5400676	36820818	Marianne Sunde (marianne.sunde@vetinst.no)	Animal	Pig	caecal	Colonisation	Norway	2019
SRR19372421	KGVETS-2019-01-4937	SRS13154006	SAMN28106927	PRJNA835677	KLEBGAP	102	314393	742707	5445241	36820818	Marianne Sunde (marianne.sunde@vetinst.no)	Animal	Pig	caecal	Colonisation	Norway	2019
SRR19372422	KGVETS-2019-01-4637	SRS13154005	SAMN28106926	PRJNA835677	KLEBGAP	188	441145	625880	5516167	36820818	Marianne Sunde (marianne.sunde@vetinst.no)	Animal	Pig	caecal	Colonisation	Norway	2019
SRR19372424	KGVETS-2019-01-326	SRS13154002	SAMN28106924	PRJNA835677	KLEBGAP	122	285794	585963	5387078	36820818	Marianne Sunde (marianne.sunde@vetinst.no)	Animal	Pig	caecal	Colonisation	Norway	2019
SRR19372425	KGVETS-2019-01-1382	SRS13154003	SAMN28626228	PRJNA835677	KLEBGAP	162	264364	702423	5622649	36820818	Marianne Sunde (marianne.sunde@vetinst.no)	Animal	Pig	caecal	Colonisation	Norway	2019
SRR19372426	KGVETS-2019-01-3185	SRS13154001	SAMN28106923	PRJNA835677	KLEBGAP	146	261762	607819	5695450	36820818	Marianne Sunde (marianne.sunde@vetinst.no)	Animal	Pig	caecal	Colonisation	Norway	2019
SRR19372427	KGVETS-2019-01-3162	SRS13154000	SAMN28106922	PRJNA835677	KLEBGAP	97	375010	1260722	5488115	36820818	Marianne Sunde (marianne.sunde@vetinst.no)	Animal	Pig	caecal	Colonisation	Norway	2019
SRR19372428	KGVETS-2019-01-1961	SRS13153998	SAMN28106921	PRJNA835677	KLEBGAP	280	203678	540883	5541359	36820818	Marianne Sunde (marianne.sunde@vetinst.no)	Animal	Pig	caecal	Colonisation	Norway	2019
SRR19372429	KGVETS-2019-01-1806	SRS13153999	SAMN28106920	PRJNA835677	KLEBGAP	118	250267	584402	5607939	36820818	Marianne Sunde (marianne.sunde@vetinst.no)	Animal	Pig	caecal	Colonisation	Norway	2019
SRR19372430	KGVETS-2019-01-1759	SRS13153997	SAMN28106919	PRJNA835677	KLEBGAP	121	266291	503751	5362259	36820818	Marianne Sunde (marianne.sunde@vetinst.no)	Animal	Pig	caecal	Colonisation	Norway	2019
SRR19372431	KGVETS-2019-01-1336	SRS13153996	SAMN28106918	PRJNA835677	KLEBGAP	107	463538	1205635	5481736	36820818	Marianne Sunde (marianne.sunde@vetinst.no)	Animal	Pig	caecal	Colonisation	Norway	2019
SRR19372432	KGVETS-2019-01-901	SRS13153994	SAMN28626347	PRJNA835677	KLEBGAP	105	462443	1011873	5301795	36820818	Marianne Sunde (marianne.sunde@vetinst.no)	Animal	Pig	caecal	Colonisation	Norway	2019
SRR19372433	KGVETS-2019-01-896	SRS13153995	SAMN28626346	PRJNA835677	KLEBGAP	100	380798	1115069	5528595	36820818	Marianne Sunde (marianne.sunde@vetinst.no)	Animal	Pig	caecal	Colonisation	Norway	2019
SRR19372434	KGVETS-2019-01-895	SRS13153993	SAMN28626345	PRJNA835677	KLEBGAP	392	95104	404924	5463376	36820818	Marianne Sunde (marianne.sunde@vetinst.no)	Animal	Pig	caecal	Colonisation	Norway	2019
SRR19372435	KGVETS-2019-01-658	SRS13153992	SAMN28626344	PRJNA835677	KLEBGAP	357	99535	372558	5605545	36820818	Marianne Sunde (marianne.sunde@vetinst.no)	Animal	Pig	caecal	Colonisation	Norway	2019
SRR19372436	KGVETS-2019-01-1381	SRS13153991	SAMN28626227	PRJNA835677	KLEBGAP	297	142712	613773	5415670	36820818	Marianne Sunde (marianne.sunde@vetinst.no)	Animal	Pig	caecal	Colonisation	Norway	2019
SRR19372439	KGVETS-2019-01-606	SRS13153988	SAMN28626341	PRJNA835677	KLEBGAP	96	395894	1302114	5382523	36820818	Marianne Sunde (marianne.sunde@vetinst.no)	Animal	Pig	caecal	Colonisation	Norway	2019
SRR19372440	KGVETS-2019-01-605	SRS13153987	SAMN28626340	PRJNA835677	KLEBGAP	222	319552	789732	5724371	36820818	Marianne Sunde (marianne.sunde@vetinst.no)	Animal	Pig	caecal	Colonisation	Norway	2019
SRR19372441	KGVETS-2019-01-604	SRS13153986	SAMN28626339	PRJNA835677	KLEBGAP	306	134690	381428	5381125	36820818	Marianne Sunde (marianne.sunde@vetinst.no)	Animal	Pig	caecal	Colonisation	Norway	2019
SRR19372442	KGVETS-2019-01-591	SRS13153985	SAMN28626338	PRJNA835677	KLEBGAP	93	468758	1116193	5528529	36820818	Marianne Sunde (marianne.sunde@vetinst.no)	Animal	Pig	caecal	Colonisation	Norway	2019
SRR19372443	KGVETS-2019-01-589	SRS13153984	SAMN28626337	PRJNA835677	KLEBGAP	85	407617	606815	5384014	36820818	Marianne Sunde (marianne.sunde@vetinst.no)	Animal	Pig	caecal	Colonisation	Norway	2019
SRR19372444	KGVETS-2019-01-2873	SRS13153983	SAMN28626278	PRJNA835677	KLEBGAP	88	457532	946166	5166536	36820818	Marianne Sunde (marianne.sunde@vetinst.no)	Animal	Pig	caecal	Colonisation	Norway	2019
SRR19372445	KGVETS-2019-01-2872B	SRS13153982	SAMN28626277	PRJNA835677	KLEBGAP	245	190445	380334	5256515	36820818	Marianne Sunde (marianne.sunde@vetinst.no)	Animal	Pig	caecal	Colonisation	Norway	2019
SRR19372446	KGVETS-2019-01-2871	SRS13153981	SAMN28626276	PRJNA835677	KLEBGAP	58	770543	1924206	5232635	36820818	Marianne Sunde (marianne.sunde@vetinst.no)	Animal	Pig	caecal	Colonisation	Norway	2019
SRR19372447	KGVETS-2019-01-2870	SRS13153980	SAMN28626275	PRJNA835677	KLEBGAP	188	416346	850680	5669277	36820818	Marianne Sunde (marianne.sunde@vetinst.no)	Animal	Pig	caecal	Colonisation	Norway	2019
SRR19372449	KGVETS-2019-01-1338	SRS13153978	SAMN28626220	PRJNA835677	KLEBGAP	98	345086	697949	5614960	36820818	Marianne Sunde (marianne.sunde@vetinst.no)	Animal	Pig	caecal	Colonisation	Norway	2019
SRR19372450	KGVETS-2019-01-2311	SRS13153977	SAMN28626273	PRJNA835677	KLEBGAP	133	316926	475155	5476007	36820818	Marianne Sunde (marianne.sunde@vetinst.no)	Animal	Pig	caecal	Colonisation	Norway	2019
SRR19372451	KGVETS-2019-01-2310B	SRS13153976	SAMN28626272	PRJNA835677	KLEBGAP	328	118236	457697	5403533	36820818	Marianne Sunde (marianne.sunde@vetinst.no)	Animal	Pig	caecal	Colonisation	Norway	2019
SRR19372452	KGVETS-2019-01-2309	SRS13153975	SAMN28626271	PRJNA835677	KLEBGAP	342	117524	463783	5518249	36820818	Marianne Sunde (marianne.sunde@vetinst.no)	Animal	Pig	caecal	Colonisation	Norway	2019
SRR19372457	KGVETS-2019-01-2222	SRS13153970	SAMN28626266	PRJNA835677	KLEBGAP	305	142470	443027	5656329	36820818	Marianne Sunde (marianne.sunde@vetinst.no)	Animal	Pig	caecal	Colonisation	Norway	2019
SRR19372458	KGVETS-2019-01-2221	SRS13153969	SAMN28626265	PRJNA835677	KLEBGAP	469	106396	386301	5556643	36820818	Marianne Sunde (marianne.sunde@vetinst.no)	Animal	Pig	caecal	Colonisation	Norway	2019
SRR19372459	KGVETS-2019-01-2219	SRS13153968	SAMN28626264	PRJNA835677	KLEBGAP	88	369808	631697	5263265	36820818	Marianne Sunde (marianne.sunde@vetinst.no)	Animal	Pig	caecal	Colonisation	Norway	2019
SRR19372460	KGVETS-2019-01-1335	SRS13153967	SAMN28626219	PRJNA835677	KLEBGAP	74	420853	1426661	5348840	36820818	Marianne Sunde (marianne.sunde@vetinst.no)	Animal	Pig	caecal	Colonisation	Norway	2019
SRR19372461	KGVETS-2019-01-2201	SRS13153966	SAMN28626263	PRJNA835677	KLEBGAP	199	330946	649126	5396724	36820818	Marianne Sunde (marianne.sunde@vetinst.no)	Animal	Pig	caecal	Colonisation	Norway	2019
SRR19372462	KGVETS-2019-01-2200	SRS13153965	SAMN28626262	PRJNA835677	KLEBGAP	457	113775	421109	5667242	36820818	Marianne Sunde (marianne.sunde@vetinst.no)	Animal	Pig	caecal	Colonisation	Norway	2019
SRR19372463	KGVETS-2019-01-2166	SRS13153964	SAMN28626261	PRJNA835677	KLEBGAP	103	351460	993415	5419401	36820818	Marianne Sunde (marianne.sunde@vetinst.no)	Animal	Pig	caecal	Colonisation	Norway	2019
SRR19372464	KGVETS-2019-01-2164	SRS13153963	SAMN28626260	PRJNA835677	KLEBGAP	137	197056	442650	5504684	36820818	Marianne Sunde (marianne.sunde@vetinst.no)	Animal	Pig	caecal	Colonisation	Norway	2019
SRR19372465	KGVETS-2019-01-2163	SRS13153962	SAMN28626259	PRJNA835677	KLEBGAP	155	227734	641376	5533343	36820818	Marianne Sunde (marianne.sunde@vetinst.no)	Animal	Pig	caecal	Colonisation	Norway	2019
SRR19372468	KGVETS-2019-01-2113	SRS13153959	SAMN28626256	PRJNA835677	KLEBGAP	123	328534	566959	5348047	36820818	Marianne Sunde (marianne.sunde@vetinst.no)	Animal	Pig	caecal	Colonisation	Norway	2019
SRR19372469	KGVETS-2019-01-2112	SRS13153958	SAMN28626255	PRJNA835677	KLEBGAP	145	357892	1170158	5582698	36820818	Marianne Sunde (marianne.sunde@vetinst.no)	Animal	Pig	caecal	Colonisation	Norway	2019
SRR19372472	KGVETS-2019-01-588	SRS13153955	SAMN28626336	PRJNA835677	KLEBGAP	421	95474	277642	5337670	36820818	Marianne Sunde (marianne.sunde@vetinst.no)	Animal	Pig	caecal	Colonisation	Norway	2019
SRR19372473	KGVETS-2019-01-587	SRS13153954	SAMN28626335	PRJNA835677	KLEBGAP	131	369966	798789	5513305	36820818	Marianne Sunde (marianne.sunde@vetinst.no)	Animal	Pig	caecal	Colonisation	Norway	2019
SRR19372474	KGVETS-2019-01-5108	SRS13153953	SAMN28626334	PRJNA835677	KLEBGAP	111	473268	773401	5350935	36820818	Marianne Sunde (marianne.sunde@vetinst.no)	Animal	Pig	caecal	Colonisation	Norway	2019
SRR19372476	KGVETS-2019-01-4940	SRS13153951	SAMN28626333	PRJNA835677	KLEBGAP	90	405543	943384	5292600	36820818	Marianne Sunde (marianne.sunde@vetinst.no)	Animal	Pig	caecal	Colonisation	Norway	2019
SRR19372477	KGVETS-2019-01-4909	SRS13153950	SAMN28626332	PRJNA835677	KLEBGAP	110	366423	704737	5340522	36820818	Marianne Sunde (marianne.sunde@vetinst.no)	Animal	Pig	caecal	Colonisation	Norway	2019
SRR19372478	KGVETS-2019-01-4908	SRS13153949	SAMN28626331	PRJNA835677	KLEBGAP	131	346318	725143	5306355	36820818	Marianne Sunde (marianne.sunde@vetinst.no)	Animal	Pig	caecal	Colonisation	Norway	2019
SRR19372479	KGVETS-2019-01-4907	SRS13153948	SAMN28626330	PRJNA835677	KLEBGAP	115	343820	775762	5469129	36820818	Marianne Sunde (marianne.sunde@vetinst.no)	Animal	Pig	caecal	Colonisation	Norway	2019
SRR19372480	KGVETS-2019-01-476	SRS13153947	SAMN28626329	PRJNA835677	KLEBGAP	204	312652	677451	5384921	36820818	Marianne Sunde (marianne.sunde@vetinst.no)	Animal	Pig	caecal	Colonisation	Norway	2019
SRR19372482	KGVETS-2019-01-4674	SRS13153945	SAMN28626327	PRJNA835677	KLEBGAP	134	350442	760541	5579008	36820818	Marianne Sunde (marianne.sunde@vetinst.no)	Animal	Pig	caecal	Colonisation	Norway	2019
SRR19372484	KGVETS-2019-01-4644	SRS13153943	SAMN28626325	PRJNA835677	KLEBGAP	123	316548	757128	5426038	36820818	Marianne Sunde (marianne.sunde@vetinst.no)	Animal	Pig	caecal	Colonisation	Norway	2019
SRR19372485	KGVETS-2019-01-4640	SRS13153942	SAMN28626324	PRJNA835677	KLEBGAP	143	382999	748962	5515416	36820818	Marianne Sunde (marianne.sunde@vetinst.no)	Animal	Pig	caecal	Colonisation	Norway	2019
SRR19372486	KGVETS-2019-01-1379	SRS13153941	SAMN28626225	PRJNA835677	KLEBGAP	305	108364	374238	5418707	36820818	Marianne Sunde (marianne.sunde@vetinst.no)	Animal	Pig	caecal	Colonisation	Norway	2019
SRR19372487	KGVETS-2019-01-4639	SRS13153940	SAMN28626323	PRJNA835677	KLEBGAP	122	437434	818787	5426402	36820818	Marianne Sunde (marianne.sunde@vetinst.no)	Animal	Pig	caecal	Colonisation	Norway	2019
SRR19372488	KGVETS-2019-01-4600	SRS13153939	SAMN28626322	PRJNA835677	KLEBGAP	137	284853	405810	5517795	36820818	Marianne Sunde (marianne.sunde@vetinst.no)	Animal	Pig	caecal	Colonisation	Norway	2019
SRR19372489	KGVETS-2019-01-4599	SRS13153938	SAMN28626321	PRJNA835677	KLEBGAP	124	373203	919228	5282502	36820818	Marianne Sunde (marianne.sunde@vetinst.no)	Animal	Pig	caecal	Colonisation	Norway	2019
SRR19372491	KGVETS-2019-01-4549	SRS13153936	SAMN28626319	PRJNA835677	KLEBGAP	144	382629	969636	5531669	36820818	Marianne Sunde (marianne.sunde@vetinst.no)	Animal	Pig	caecal	Colonisation	Norway	2019
SRR19372493	KGVETS-2019-01-4408	SRS13153934	SAMN28626317	PRJNA835677	KLEBGAP	143	782802	1159815	5390605	36820818	Marianne Sunde (marianne.sunde@vetinst.no)	Animal	Pig	caecal	Colonisation	Norway	2019
SRR19372495	KGVETS-2019-01-4404	SRS13153932	SAMN28626315	PRJNA835677	KLEBGAP	92	321567	620044	5379046	36820818	Marianne Sunde (marianne.sunde@vetinst.no)	Animal	Pig	caecal	Colonisation	Norway	2019
SRR19372496	KGVETS-2019-01-4222	SRS13153931	SAMN28626314	PRJNA835677	KLEBGAP	144	328122	571788	5546603	36820818	Marianne Sunde (marianne.sunde@vetinst.no)	Animal	Pig	caecal	Colonisation	Norway	2019
SRR19372497	KGVETS-2019-01-1378	SRS13153930	SAMN28626224	PRJNA835677	KLEBGAP	124	283365	685720	5561485	36820818	Marianne Sunde (marianne.sunde@vetinst.no)	Animal	Pig	caecal	Colonisation	Norway	2019
SRR19372499	KGVETS-2019-01-061	SRS13153928	SAMN28626214	PRJNA835677	KLEBGAP	135	446693	1059953	5458160	36820818	Marianne Sunde (marianne.sunde@vetinst.no)	Animal	Pig	caecal	Colonisation	Norway	2019
SRR18486010	SRR18486010	SRS12385194	SAMN26976370	PRJNA789565	bachman_2022	61	381723	1532792	5441880	35915063	Michael Bachman (mikebach@med.umich.edu)	Human	Human	Blood	Infection	USA	2017-2018
SRR18486013	SRR18486013	SRS12385191	SAMN26976288	PRJNA789565	bachman_2022	62	396435	702844	5478082	35915063	Michael Bachman (mikebach@med.umich.edu)	Human	Human	Blood	Infection	USA	2017-2018
SRR18486017	SRR18486017	SRS12385187	SAMN26976285	PRJNA789565	bachman_2022	73	358819	912607	5399437	35915063	Michael Bachman (mikebach@med.umich.edu)	Human	Human	Blood	Infection	USA	2017-2018
SRR18486022	SRR18486022	SRS12385182	SAMN26976174	PRJNA789565	bachman_2022	119	259724	604341	5552801	35915063	Michael Bachman (mikebach@med.umich.edu)	Human	Human	Blood	Infection	USA	2017-2018
SRR18486035	SRR18486035	SRS12385168	SAMN26976313	PRJNA789565	bachman_2022	95	249515	838473	5550986	35915063	Michael Bachman (mikebach@med.umich.edu)	Human	Human	Blood	Infection	USA	2017-2018
SRR18486043	SRR18486043	SRS12385159	SAMN26976363	PRJNA789565	bachman_2022	124	236687	637603	5383993	35915063	Michael Bachman (mikebach@med.umich.edu)	Human	Human	Blood	Infection	USA	2017-2018
SRR18486047	SRR18486047	SRS12385156	SAMN26976350	PRJNA789565	bachman_2022	95	252896	680488	5383003	35915063	Michael Bachman (mikebach@med.umich.edu)	Human	Human	Blood	Infection	USA	2017-2018
SRR18486051	SRR18486051	SRS12385153	SAMN26976344	PRJNA789565	bachman_2022	79	228467	422373	5116849	35915063	Michael Bachman (mikebach@med.umich.edu)	Human	Human	Blood	Infection	USA	2017-2018
SRR18486056	SRR18486056	SRS12385148	SAMN26976222	PRJNA789565	bachman_2022	246	173435	360513	5802097	35915063	Michael Bachman (mikebach@med.umich.edu)	Human	Human	Blood	Infection	USA	2017-2018
SRR18982267	SRR18982267	SRS12803820	SAMN26976294	PRJNA789565	bachman_2022	102	262921	749424	5675482	35915063	Michael Bachman (mikebach@med.umich.edu)	Human	Human	Respiratory	Infection	USA	2017-2018
SRR18982293	SRR18982293	SRS12803793	SAMN26976380	PRJNA789565	bachman_2022	45	400145	880959	5159277	35915063	Michael Bachman (mikebach@med.umich.edu)	Human	Human	Blood	Infection	USA	2017-2018
SRR18982295	SRR18982295	SRS12803791	SAMN26976379	PRJNA789565	bachman_2022	141	270651	441518	5373246	35915063	Michael Bachman (mikebach@med.umich.edu)	Human	Human	Blood	Infection	USA	2017-2018
SRR18982296	SRR18982296	SRS12803790	SAMN26976378	PRJNA789565	bachman_2022	102	394590	1132643	5550217	35915063	Michael Bachman (mikebach@med.umich.edu)	Human	Human	Blood	Infection	USA	2017-2018
SRR18982299	SRR18982299	SRS12803787	SAMN26976374	PRJNA789565	bachman_2022	129	193473	664259	5449258	35915063	Michael Bachman (mikebach@med.umich.edu)	Human	Human	Urine	Infection	USA	2017-2018
SRR18982310	SRR18982310	SRS12803776	SAMN26976357	PRJNA789565	bachman_2022	74	395254	651591	5201820	35915063	Michael Bachman (mikebach@med.umich.edu)	Human	Human	Urine	Infection	USA	2017-2018
SRR18982315	SRR18982315	SRS12803771	SAMN26976351	PRJNA789565	bachman_2022	139	249181	691303	5344028	35915063	Michael Bachman (mikebach@med.umich.edu)	Human	Human	Respiratory	Infection	USA	2017-2018
SRR18982317	SRR18982317	SRS12803769	SAMN26976346	PRJNA789565	bachman_2022	84	340447	749881	5425002	35915063	Michael Bachman (mikebach@med.umich.edu)	Human	Human	Respiratory	Infection	USA	2017-2018
SRR18982322	SRR18982322	SRS12803764	SAMN26976289	PRJNA789565	bachman_2022	73	328554	593313	5306750	35915063	Michael Bachman (mikebach@med.umich.edu)	Human	Human	other	Infection	USA	2017-2018
SRR18982325	SRR18982325	SRS12803761	SAMN26976337	PRJNA789565	bachman_2022	227	143012	436396	5777591	35915063	Michael Bachman (mikebach@med.umich.edu)	Human	Human	Urine	Infection	USA	2017-2018
SRR18982329	SRR18982329	SRS12803757	SAMN26976332	PRJNA789565	bachman_2022	181	155909	477794	5430158	35915063	Michael Bachman (mikebach@med.umich.edu)	Human	Human	Urine	Infection	USA	2017-2018
SRR18982330	SRR18982330	SRS12803755	SAMN26976184	PRJNA789565	bachman_2022	127	163674	429781	5282738	35915063	Michael Bachman (mikebach@med.umich.edu)	Human	Human	Urine	Infection	USA	2017-2018
SRR18982340	SRR18982340	SRS12803745	SAMN26976320	PRJNA789565	bachman_2022	54	332384	685304	5322509	35915063	Michael Bachman (mikebach@med.umich.edu)	Human	Human	Urine	Infection	USA	2017-2018
SRR18982346	SRR18982346	SRS12803740	SAMN26976308	PRJNA789565	bachman_2022	91	452636	816703	5549897	35915063	Michael Bachman (mikebach@med.umich.edu)	Human	Human	Urine	Infection	USA	2017-2018
SRR19090171	SRR19090171	SRS12902329	SAMN26976198	PRJNA789565	bachman_2022	139	210180	635005	5397054	35915063	Michael Bachman (mikebach@med.umich.edu)	Human	Human	Respiratory	Infection	USA	2017-2018
SRR19090173	SRR19090173	SRS12902326	SAMN26976493	PRJNA789565	bachman_2022	116	241425	471773	5563626	35915063	Michael Bachman (mikebach@med.umich.edu)	Human	Human	Respiratory	Infection	USA	2017-2018
SRR19090175	SRR19090175	SRS12902324	SAMN26976491	PRJNA789565	bachman_2022	82	343649	598230	5432521	35915063	Michael Bachman (mikebach@med.umich.edu)	Human	Human	Blood	Infection	USA	2017-2018
SRR19090178	SRR19090178	SRS12902321	SAMN26976417	PRJNA789565	bachman_2022	80	630910	1295695	5528112	35915063	Michael Bachman (mikebach@med.umich.edu)	Human	Human	Urine	Infection	USA	2017-2018
SRR19090180	SRR19090180	SRS12902319	SAMN26976488	PRJNA789565	bachman_2022	72	232967	588999	5150097	35915063	Michael Bachman (mikebach@med.umich.edu)	Human	Human	Respiratory	Infection	USA	2017-2018
SRR19090186	SRR19090186	SRS12902313	SAMN26976482	PRJNA789565	bachman_2022	123	176695	377883	5219661	35915063	Michael Bachman (mikebach@med.umich.edu)	Human	Human	Urine	Infection	USA	2017-2018
SRR19090192	SRR19090192	SRS12902307	SAMN26976478	PRJNA789565	bachman_2022	143	223767	398474	5711037	35915063	Michael Bachman (mikebach@med.umich.edu)	Human	Human	Blood	Infection	USA	2017-2018
SRR19090208	SRR19090208	SRS12902291	SAMN26976464	PRJNA789565	bachman_2022	76	474054	1011762	5457381	35915063	Michael Bachman (mikebach@med.umich.edu)	Human	Human	Urine	Infection	USA	2017-2018
SRR19090235	SRR19090235	SRS12902264	SAMN26976442	PRJNA789565	bachman_2022	151	181391	566772	5723260	35915063	Michael Bachman (mikebach@med.umich.edu)	Human	Human	Blood	Infection	USA	2017-2018
SRR19090260	SRR19090260	SRS12902239	SAMN26976421	PRJNA789565	bachman_2022	58	369786	744513	5477850	35915063	Michael Bachman (mikebach@med.umich.edu)	Human	Human	Blood	Infection	USA	2017-2018
SRR19095568	SRR19095568	SRS12904775	SAMN26976261	PRJNA789565	bachman_2022	120	272892	418278	5458730	35915063	Michael Bachman (mikebach@med.umich.edu)	Human	Human	Urine	Infection	USA	2017-2018
SRR19095570	SRR19095570	SRS12904773	SAMN26976260	PRJNA789565	bachman_2022	185	158730	481526	5706990	35915063	Michael Bachman (mikebach@med.umich.edu)	Human	Human	other	Infection	USA	2017-2018
SRR19095576	SRR19095576	SRS12904767	SAMN26976178	PRJNA789565	bachman_2022	64	361530	1119069	5482758	35915063	Michael Bachman (mikebach@med.umich.edu)	Human	Human	Respiratory	Infection	USA	2017-2018
SRR19095579	SRR19095579	SRS12904764	SAMN26976250	PRJNA789565	bachman_2022	79	360798	677285	5542605	35915063	Michael Bachman (mikebach@med.umich.edu)	Human	Human	Urine	Infection	USA	2017-2018
SRR19095582	SRR19095582	SRS12904761	SAMN26976248	PRJNA789565	bachman_2022	66	306913	978574	5272909	35915063	Michael Bachman (mikebach@med.umich.edu)	Human	Human	Respiratory	Infection	USA	2017-2018
SRR19095592	SRR19095592	SRS12904751	SAMN26976240	PRJNA789565	bachman_2022	90	315159	711824	5406288	35915063	Michael Bachman (mikebach@med.umich.edu)	Human	Human	Urine	Infection	USA	2017-2018
SRR19095596	SRR19095596	SRS12904747	SAMN26976236	PRJNA789565	bachman_2022	59	497784	808383	5134745	35915063	Michael Bachman (mikebach@med.umich.edu)	Human	Human	Urine	Infection	USA	2017-2018
SRR19095597	SRR19095597	SRS12904746	SAMN26976235	PRJNA789565	bachman_2022	90	341845	842814	5501816	35915063	Michael Bachman (mikebach@med.umich.edu)	Human	Human	other	Infection	USA	2017-2018
SRR19095615	SRR19095615	SRS12904728	SAMN26976220	PRJNA789565	bachman_2022	79	380152	624281	5469058	35915063	Michael Bachman (mikebach@med.umich.edu)	Human	Human	Respiratory	Infection	USA	2017-2018
SRR19095623	SRR19095623	SRS12904706	SAMN26976212	PRJNA789565	bachman_2022	122	415866	727568	5362156	35915063	Michael Bachman (mikebach@med.umich.edu)	Human	Human	Blood	Infection	USA	2017-2018
SRR19095634	SRR19095634	SRS12904710	SAMN26976267	PRJNA789565	bachman_2022	70	336263	812036	5419163	35915063	Michael Bachman (mikebach@med.umich.edu)	Human	Human	Urine	Infection	USA	2017-2018
SRR17027469	2021.TE.133038.1.18	SRS11142918	SAMN22567295	PRJNA774508	Italy_MVK_MIC	92	104319	381562	5559711		Alessandra Cornacchia a.cornacchia@izs.it	Animal	Wild boar	Brain	Unknown	Italy	2020
SRR17027470	2021.TE.133038.1.17	SRS11142919	SAMN22567294	PRJNA774508	Italy_MVK_MIC	101	447219	1246877	5522056		Alessandra Cornacchia a.cornacchia@izs.it	Animal	Wild boar	Intestine	Unknown	Italy	2020
SRR18543812	KGMAR-2019-2186	SRS12438218	SAMN17766494	PRJNA591480	KLEBGAP	117	453119	1049677	5284705	35398801	Bjorn Tore Lunestad (bjorn-tore.lunestad@hi.no)	Marine	Mytilus edulis		Unknown	Norway	2019
SRR18543813	KGMAR-2019-2120	SRS12438216	SAMN17766493	PRJNA591480	KLEBGAP	257	149084	461579	5632902	35398801	Bjorn Tore Lunestad (bjorn-tore.lunestad@hi.no)	Marine	Mytilus edulis		Unknown	Norway	2019
SRR18543814	KGMAR-2019-2063-2	SRS12438215	SAMN17766492	PRJNA591480	KLEBGAP	252	160597	325183	5578140	35398801	Bjorn Tore Lunestad (bjorn-tore.lunestad@hi.no)	Marine	Mytilus edulis		Unknown	Norway	2019
SRR18543815	KGMAR-2016-567	SRS12438217	SAMN13382567	PRJNA591480	KLEBGAP	197	309021	447090	5430940	35398801	Bjorn Tore Lunestad (bjorn-tore.lunestad@hi.no)	Marine	Mytilus edulis		Unknown	Norway	2016
SRR18543816	KGMAR-2019-2060	SRS12438213	SAMN17766491	PRJNA591480	KLEBGAP	247	152308	325183	5577633	35398801	Bjorn Tore Lunestad (bjorn-tore.lunestad@hi.no)	Marine	Mytilus edulis		Unknown	Norway	2019
SRR18543817	KGMAR-2019-2017-2	SRS12438214	SAMN17766490	PRJNA591480	KLEBGAP	152	293739	975834	5201681	35398801	Bjorn Tore Lunestad (bjorn-tore.lunestad@hi.no)	Marine	Mytilus edulis		Unknown	Norway	2019
SRR18543819	KGMAR-2019-2010	SRS12438211	SAMN17766488	PRJNA591480	KLEBGAP	145	292539	846860	5500961	35398801	Bjorn Tore Lunestad (bjorn-tore.lunestad@hi.no)	Marine	Mytilus edulis		Unknown	Norway	2019
SRR18543820	KGMAR-2019-1903	SRS12438210	SAMN17766487	PRJNA591480	KLEBGAP	252	227629	480893	5526827	35398801	Bjorn Tore Lunestad (bjorn-tore.lunestad@hi.no)	Marine	Mytilus edulis		Unknown	Norway	2019
SRR18543821	KGMAR-2019-1898	SRS12438209	SAMN17766486	PRJNA591480	KLEBGAP	97	330943	975890	5475249	35398801	Bjorn Tore Lunestad (bjorn-tore.lunestad@hi.no)	Marine	Mytilus edulis		Unknown	Norway	2019
SRR18543822	KGMAR-2019-1897	SRS12438208	SAMN17766485	PRJNA591480	KLEBGAP	139	312565	1353344	5479474	35398801	Bjorn Tore Lunestad (bjorn-tore.lunestad@hi.no)	Marine	Mytilus edulis		Unknown	Norway	2019
SRR18543824	KGMAR-2019-1814	SRS12438206	SAMN17766483	PRJNA591480	KLEBGAP	91	369532	664038	5244338	35398801	Bjorn Tore Lunestad (bjorn-tore.lunestad@hi.no)	Marine	Mytilus edulis		Unknown	Norway	2019
SRR18543825	KGMAR-2019-1792	SRS12438205	SAMN17766482	PRJNA591480	KLEBGAP	172	235765	874686	5527805	35398801	Bjorn Tore Lunestad (bjorn-tore.lunestad@hi.no)	Marine	Mytilus edulis		Unknown	Norway	2019
SRR18543827	KGMAR-2019-1791	SRS12438204	SAMN17766481	PRJNA591480	KLEBGAP	144	305891	714792	5418331	35398801	Bjorn Tore Lunestad (bjorn-tore.lunestad@hi.no)	Marine	Mytilus edulis		Unknown	Norway	2019
SRR18543828	KGMAR-2019-1766	SRS12438201	SAMN17766480	PRJNA591480	KLEBGAP	241	339407	1008271	5427291	35398801	Bjorn Tore Lunestad (bjorn-tore.lunestad@hi.no)	Marine	Seawater		Unknown	Norway	2019
SRR18543829	KGMAR-2019-1765	SRS12438202	SAMN17766479	PRJNA591480	KLEBGAP	124	396657	1091373	5103535	35398801	Bjorn Tore Lunestad (bjorn-tore.lunestad@hi.no)	Marine	Seawater		Unknown	Norway	2019
SRR18543831	KGMAR-2019-1718	SRS12438200	SAMN17766477	PRJNA591480	KLEBGAP	195	208675	421735	5431817	35398801	Bjorn Tore Lunestad (bjorn-tore.lunestad@hi.no)	Marine	Mytilus edulis		Unknown	Norway	2019
SRR18543832	KGMAR-2019-1499	SRS12438198	SAMN17766476	PRJNA591480	KLEBGAP	99	448748	645604	5210677	35398801	Bjorn Tore Lunestad (bjorn-tore.lunestad@hi.no)	Marine	Mytilus edulis		Unknown	Norway	2019
SRR18543833	KGMAR-2019-1497	SRS12438197	SAMN17766475	PRJNA591480	KLEBGAP	176	319350	1352625	5569541	35398801	Bjorn Tore Lunestad (bjorn-tore.lunestad@hi.no)	Marine	Mytilus edulis		Unknown	Norway	2019
SRR18543836	KGMAR-2020-749	SRS12438195	SAMN17766518	PRJNA591480	KLEBGAP	202	176453	423466	5604277	35398801	Bjorn Tore Lunestad (bjorn-tore.lunestad@hi.no)	Marine	Mytilus edulis		Unknown	Norway	2020
SRR18543838	KGMAR-2020-717	SRS12438191	SAMN17766516	PRJNA591480	KLEBGAP	251	314375	945458	5677096	35398801	Bjorn Tore Lunestad (bjorn-tore.lunestad@hi.no)	Marine	Mytilus edulis		Unknown	Norway	2020
SRR18543839	KGMAR-2020-680-2	SRS12438192	SAMN17766515	PRJNA591480	KLEBGAP	200	320381	968142	5482451	35398801	Bjorn Tore Lunestad (bjorn-tore.lunestad@hi.no)	Marine	Mytilus edulis		Unknown	Norway	2020
SRR18543840	KGMAR-2020-636-1	SRS12438189	SAMN17766514	PRJNA591480	KLEBGAP	172	377841	1502327	5445824	35398801	Bjorn Tore Lunestad (bjorn-tore.lunestad@hi.no)	Marine	Mytilus edulis		Unknown	Norway	2020
SRR18543841	KGMAR-2020-635	SRS12438188	SAMN17766513	PRJNA591480	KLEBGAP	166	377856	1149633	5661183	35398801	Bjorn Tore Lunestad (bjorn-tore.lunestad@hi.no)	Marine	Mytilus edulis		Unknown	Norway	2020
SRR18543842	KGMAR-2020-634-2	SRS12438190	SAMN17766512	PRJNA591480	KLEBGAP	102	473210	1390824	5072787	35398801	Bjorn Tore Lunestad (bjorn-tore.lunestad@hi.no)	Marine	Mytilus edulis		Unknown	Norway	2020
SRR18543844	KGMAR-2020-603	SRS12438185	SAMN17766511	PRJNA591480	KLEBGAP	180	305081	695573	5524036	35398801	Bjorn Tore Lunestad (bjorn-tore.lunestad@hi.no)	Marine	Mytilus edulis		Unknown	Norway	2020
SRR18543845	KGMAR-2020-586	SRS12438186	SAMN17766510	PRJNA591480	KLEBGAP	174	294065	619159	5303814	35398801	Bjorn Tore Lunestad (bjorn-tore.lunestad@hi.no)	Marine	Mytilus edulis		Unknown	Norway	2020
SRR18543846	KGMAR-2020-584-2	SRS12438184	SAMN17766509	PRJNA591480	KLEBGAP	172	293991	619181	5297738	35398801	Bjorn Tore Lunestad (bjorn-tore.lunestad@hi.no)	Marine	Mytilus edulis		Unknown	Norway	2020
SRR18543848	KGMAR-2020-428	SRS12438182	SAMN17766507	PRJNA591480	KLEBGAP	207	326575	980272	5552175	35398801	Bjorn Tore Lunestad (bjorn-tore.lunestad@hi.no)	Marine	Mytilus edulis		Unknown	Norway	2020
SRR18543850	KGMAR-2020-375	SRS12438179	SAMN17766505	PRJNA591480	KLEBGAP	122	378642	806753	5264741	35398801	Bjorn Tore Lunestad (bjorn-tore.lunestad@hi.no)	Marine	Mytilus edulis		Unknown	Norway	2020
SRR18543854	KGMAR-2016-637	SRS12438176	SAMN13382568	PRJNA591480	KLEBGAP	215	264067	864022	5726988	35398801	Bjorn Tore Lunestad (bjorn-tore.lunestad@hi.no)	Marine	Mytilus edulis		Unknown	Norway	2016
SRR18543856	KGMAR-2020-114	SRS12438172	SAMN17766500	PRJNA591480	KLEBGAP	260	224365	642905	5535025	35398801	Bjorn Tore Lunestad (bjorn-tore.lunestad@hi.no)	Marine	Crassostrea gigas		Unknown	Norway	2020
SRR18543859	KGMAR-2019-2231	SRS12438171	SAMN17766497	PRJNA591480	KLEBGAP	222	217258	523170	5769693	35398801	Bjorn Tore Lunestad (bjorn-tore.lunestad@hi.no)	Marine	Mytilus edulis		Unknown	Norway	2019
SRR18543861	KGMAR-2019-1493-2	SRS12438169	SAMN17766473	PRJNA591480	KLEBGAP	245	133491	461579	5710061	35398801	Bjorn Tore Lunestad (bjorn-tore.lunestad@hi.no)	Marine	Mytilus edulis		Unknown	Norway	2019
SRR18543862	KGMAR-2019-1459	SRS12438167	SAMN17766472	PRJNA591480	KLEBGAP	285	145565	290029	5666992	35398801	Bjorn Tore Lunestad (bjorn-tore.lunestad@hi.no)	Marine	Mytilus edulis		Unknown	Norway	2019
SRR18543864	KGMAR-2019-1444	SRS12438166	SAMN17766471	PRJNA591480	KLEBGAP	126	203445	601944	5547494	35398801	Bjorn Tore Lunestad (bjorn-tore.lunestad@hi.no)	Marine	Mytilus edulis		Unknown	Norway	2019
SRR18543867	KGMAR-2019-1417-2	SRS12438163	SAMN17766468	PRJNA591480	KLEBGAP	99	335488	553530	5283109	35398801	Bjorn Tore Lunestad (bjorn-tore.lunestad@hi.no)	Marine	Mytilus edulis		Unknown	Norway	2019
SRR18543868	KGMAR-2019-1396	SRS12438161	SAMN17766467	PRJNA591480	KLEBGAP	211	163379	476247	5587061	35398801	Bjorn Tore Lunestad (bjorn-tore.lunestad@hi.no)	Marine	Pecten maximus		Unknown	Norway	2019
SRR18543869	KGMAR-2019-1394	SRS12438162	SAMN17766466	PRJNA591480	KLEBGAP	142	392650	1353649	5478369	35398801	Bjorn Tore Lunestad (bjorn-tore.lunestad@hi.no)	Marine	Mytilus edulis		Unknown	Norway	2016
SRR18543870	KGMAR-2019-1349	SRS12438160	SAMN17766465	PRJNA591480	KLEBGAP	301	123919	430386	5387218	35398801	Bjorn Tore Lunestad (bjorn-tore.lunestad@hi.no)	Marine	Seawater		Unknown	Norway	2019
SRR18543871	KGMAR-2019-604	SRS12438159	SAMN17766464	PRJNA591480	KLEBGAP	101	335034	654051	5351812	35398801	Bjorn Tore Lunestad (bjorn-tore.lunestad@hi.no)	Marine	Seawater		Unknown	Norway	2019
SRR18543872	KGMAR-2019-400-2	SRS12438158	SAMN17766463	PRJNA591480	KLEBGAP	156	349236	775712	5476219	35398801	Bjorn Tore Lunestad (bjorn-tore.lunestad@hi.no)	Marine	Seawater		Unknown	Norway	2019
SRR18543873	KGMAR-2019-400-1	SRS12438157	SAMN17766462	PRJNA591480	KLEBGAP	274	246156	533107	5644393	35398801	Bjorn Tore Lunestad (bjorn-tore.lunestad@hi.no)	Marine	Seawater		Unknown	Norway	2019
SRR18543875	KGMAR-2016-1399	SRS12438155	SAMN13382599	PRJNA591480	KLEBGAP	364	131159	407369	5287133	35398801	Bjorn Tore Lunestad (bjorn-tore.lunestad@hi.no)	Marine	Mytilus edulis		Unknown	Norway	2016
SRR18543878	KGMAR-2016-1396	SRS12438153	SAMN13382596	PRJNA591480	KLEBGAP	197	176423	453856	5427493	35398801	Bjorn Tore Lunestad (bjorn-tore.lunestad@hi.no)	Marine	Mytilus edulis		Unknown	Norway	2016
SRR18543879	KGMAR-2016-1395	SRS12438151	SAMN13382595	PRJNA591480	KLEBGAP	120	320851	717212	5262176	35398801	Bjorn Tore Lunestad (bjorn-tore.lunestad@hi.no)	Marine	Mytilus edulis		Unknown	Norway	2016
SRR18543880	KGMAR-2016-1394	SRS12438150	SAMN13382594	PRJNA591480	KLEBGAP	126	269448	717212	5260125	35398801	Bjorn Tore Lunestad (bjorn-tore.lunestad@hi.no)	Marine	Mytilus edulis		Unknown	Norway	2016
SRR18543881	KGMAR-2016-1332	SRS12438149	SAMN13382593	PRJNA591480	KLEBGAP	419	103306	376561	5462015	35398801	Bjorn Tore Lunestad (bjorn-tore.lunestad@hi.no)	Marine	Mytilus edulis		Unknown	Norway	2016
SRR18543882	KGMAR-2016-1331	SRS12438148	SAMN13382592	PRJNA591480	KLEBGAP	207	278881	421472	5628594	35398801	Bjorn Tore Lunestad (bjorn-tore.lunestad@hi.no)	Marine	Mytilus edulis		Unknown	Norway	2016
SRR18543883	KGMAR-2016-1292	SRS12438147	SAMN13382591	PRJNA591480	KLEBGAP	255	142161	716411	5574212	35398801	Bjorn Tore Lunestad (bjorn-tore.lunestad@hi.no)	Marine	Mytilus edulis		Unknown	Norway	2016
SRR18543884	KGMAR-2016-1249	SRS12438144	SAMN13382590	PRJNA591480	KLEBGAP	133	366757	1523969	5206337	35398801	Bjorn Tore Lunestad (bjorn-tore.lunestad@hi.no)	Marine	Mytilus edulis		Unknown	Norway	2016
SRR18543885	KGMAR-2016-498	SRS12438145	SAMN13382563	PRJNA591480	KLEBGAP	224	158953	604908	5543643	35398801	Bjorn Tore Lunestad (bjorn-tore.lunestad@hi.no)	Marine	Mytilus edulis		Unknown	Norway	2016
SRR18543887	KGMAR-2016-1246	SRS12438143	SAMN13382588	PRJNA591480	KLEBGAP	69	473750	770391	5054276	35398801	Bjorn Tore Lunestad (bjorn-tore.lunestad@hi.no)	Marine	Mytilus edulis		Unknown	Norway	2016
SRR18543888	KGMAR-2016-1245	SRS12438142	SAMN13382587	PRJNA591480	KLEBGAP	61	770278	1870786	5054205	35398801	Bjorn Tore Lunestad (bjorn-tore.lunestad@hi.no)	Marine	Mytilus edulis		Unknown	Norway	2016
SRR18543889	KGMAR-2016-1241	SRS12438139	SAMN13382586	PRJNA591480	KLEBGAP	112	450272	975638	5240221	35398801	Bjorn Tore Lunestad (bjorn-tore.lunestad@hi.no)	Marine	Pecten maximus		Unknown	Norway	2016
SRR18543891	KGMAR-2016-1201	SRS12438138	SAMN13382584	PRJNA591480	KLEBGAP	424	107790	373033	5671891	35398801	Bjorn Tore Lunestad (bjorn-tore.lunestad@hi.no)	Marine	Mytilus edulis		Unknown	Norway	2016
SRR18543893	KGMAR-2016-1198	SRS12438137	SAMN13382582	PRJNA591480	KLEBGAP	224	275473	604152	5471185	35398801	Bjorn Tore Lunestad (bjorn-tore.lunestad@hi.no)	Marine	Mytilus edulis		Unknown	Norway	2016
SRR18543894	KGMAR-2016-1178	SRS12438136	SAMN13382581	PRJNA591480	KLEBGAP	241	163163	536504	5415406	35398801	Bjorn Tore Lunestad (bjorn-tore.lunestad@hi.no)	Marine	Mytilus edulis		Unknown	Norway	2016
SRR18543895	KGMAR-2016-1145	SRS12438135	SAMN13382580	PRJNA591480	KLEBGAP	444	116947	465667	5644541	35398801	Bjorn Tore Lunestad (bjorn-tore.lunestad@hi.no)	Marine	Mytilus edulis		Unknown	Norway	2016
SRR18543897	KGMAR-2016-1076	SRS12438131	SAMN13382579	PRJNA591480	KLEBGAP	225	357769	751702	5540666	35398801	Bjorn Tore Lunestad (bjorn-tore.lunestad@hi.no)	Marine	Mytilus edulis		Unknown	Norway	2016
SRR18543898	KGMAR-2016-1072	SRS12438132	SAMN13382578	PRJNA591480	KLEBGAP	409	175485	409247	5362355	35398801	Bjorn Tore Lunestad (bjorn-tore.lunestad@hi.no)	Marine	Mytilus edulis		Unknown	Norway	2016
SRR18543899	KGMAR-2016-921	SRS12438134	SAMN13382577	PRJNA591480	KLEBGAP	415	102496	715644	5615240	35398801	Bjorn Tore Lunestad (bjorn-tore.lunestad@hi.no)	Marine	Crassostrea gigas		Unknown	Norway	2016
SRR18543901	KGMAR-2016-833	SRS12438128	SAMN13382575	PRJNA591480	KLEBGAP	246	109288	286127	5365043	35398801	Bjorn Tore Lunestad (bjorn-tore.lunestad@hi.no)	Marine	Mytilus edulis		Unknown	Norway	2016
SRR18543902	KGMAR-2016-735	SRS12438129	SAMN13382574	PRJNA591480	KLEBGAP	345	149390	444673	5660610	35398801	Bjorn Tore Lunestad (bjorn-tore.lunestad@hi.no)	Marine	Mytilus edulis		Unknown	Norway	2016
SRR18543903	KGMAR-2016-734	SRS12438126	SAMN13382573	PRJNA591480	KLEBGAP	326	149390	444673	5657337	35398801	Bjorn Tore Lunestad (bjorn-tore.lunestad@hi.no)	Marine	Mytilus edulis		Unknown	Norway	2016
SRR18543904	KGMAR-2016-733	SRS12438124	SAMN13382572	PRJNA591480	KLEBGAP	393	173670	710413	5768264	35398801	Bjorn Tore Lunestad (bjorn-tore.lunestad@hi.no)	Marine	Mytilus edulis		Unknown	Norway	2016
SRR18543905	KGMAR-2016-729	SRS12438127	SAMN13382571	PRJNA591480	KLEBGAP	359	165599	417512	5586467	35398801	Bjorn Tore Lunestad (bjorn-tore.lunestad@hi.no)	Marine	Mytilus edulis		Unknown	Norway	2016
SRR18543906	KGMAR-2016-727	SRS12438123	SAMN13382570	PRJNA591480	KLEBGAP	373	100108	285115	5549207	35398801	Bjorn Tore Lunestad (bjorn-tore.lunestad@hi.no)	Marine	Mytilus edulis		Unknown	Norway	2016
SRR18543907	KGMAR-2016-264	SRS12438125	SAMN13382561	PRJNA591480	KLEBGAP	236	192970	423711	5624900	35398801	Bjorn Tore Lunestad (bjorn-tore.lunestad@hi.no)	Marine	Mytilus edulis		Unknown	Norway	2016
SRR18543908	KGMAR-2016-201	SRS12438122	SAMN13382560	PRJNA591480	KLEBGAP	208	145912	476108	5500616	35398801	Bjorn Tore Lunestad (bjorn-tore.lunestad@hi.no)	Marine	Mytilus edulis		Unknown	Norway	2016
SRR15097885	AUSMDU00020036	SRS9451661	SAMN20033497	PRJNA529744	HowdenGorrie	342	79307	194420	5392304	31315956	Claire Gorrie (gorrie.c@unimelb.edu.au); Ben Howden (bhowden@unimelb.edu.au)	Human	Human	Rectal Swab	Colonisation	Australia	2018
SRR15097886	AUSMDU00019765	SRS9451660	SAMN20033496	PRJNA529744	HowdenGorrie	57	359782	625212	5248933	31315956	Claire Gorrie (gorrie.c@unimelb.edu.au); Ben Howden (bhowden@unimelb.edu.au)	Unknown	Unknown	Unknown	Unknown	Australia	2018
SRR15097887	AUSMDU00019433	SRS9451659	SAMN20033495	PRJNA529744	HowdenGorrie	81	230807	908268	5299234	31315956	Claire Gorrie (gorrie.c@unimelb.edu.au); Ben Howden (bhowden@unimelb.edu.au)	Human	Human	Rectal Swab	Colonisation	Australia	2018
SRR15097894	AUSMDU00018771	SRS9451651	SAMN20033488	PRJNA529744	HowdenGorrie	210	178335	341899	5614098	31315956	Claire Gorrie (gorrie.c@unimelb.edu.au); Ben Howden (bhowden@unimelb.edu.au)	Human	Human	Rectal Swab	Colonisation	Australia	2018
SRR15097897	AUSMDU00018769	SRS9451649	SAMN20033486	PRJNA529744	HowdenGorrie	153	224263	647963	5478575	31315956	Claire Gorrie (gorrie.c@unimelb.edu.au); Ben Howden (bhowden@unimelb.edu.au)	Human	Human	Rectal Swab	Colonisation	Australia	2018
SRR15097908	AUSMDU00018114	SRS9451638	SAMN20033476	PRJNA529744	HowdenGorrie	41	391635	935157	5130845	31315956	Claire Gorrie (gorrie.c@unimelb.edu.au); Ben Howden (bhowden@unimelb.edu.au)	Human	Human	Urine	Infection	Australia	2018
SRR15097910	AUSMDU00017944	SRS9451637	SAMN20033474	PRJNA529744	HowdenGorrie	57	351215	1285194	5238750	31315956	Claire Gorrie (gorrie.c@unimelb.edu.au); Ben Howden (bhowden@unimelb.edu.au)	Human	Human	Urine	Infection	Australia	2018
SRR15097974	AUSMDU00021523	SRS9451572	SAMN20033508	PRJNA529744	HowdenGorrie	83	291381	708275	5247228	31315956	Claire Gorrie (gorrie.c@unimelb.edu.au); Ben Howden (bhowden@unimelb.edu.au)	Human	Human	Urine	Infection	Australia	2018
SRR15097981	AUSMDU00020536	SRS9451565	SAMN20033502	PRJNA529744	HowdenGorrie	46	475230	993093	5475125	31315956	Claire Gorrie (gorrie.c@unimelb.edu.au); Ben Howden (bhowden@unimelb.edu.au)	Human	Human	Blood (whole)	Infection	Australia	2018
SRR15098047	AUSMDU00038340	SRS9451499	SAMN20033619	PRJNA529744	HowdenGorrie	81	372270	547503	5132568	31315956	Claire Gorrie (gorrie.c@unimelb.edu.au); Ben Howden (bhowden@unimelb.edu.au)	Human	Human	Urine	Infection	Australia	2019
SRR15098048	AUSMDU00037954	SRS9451498	SAMN20033618	PRJNA529744	HowdenGorrie	67	348697	988343	5316551	31315956	Claire Gorrie (gorrie.c@unimelb.edu.au); Ben Howden (bhowden@unimelb.edu.au)	Human	Human	Lung Fluid	Infection	Australia	2019
SRR15098054	AUSMDU00037727	SRS9451492	SAMN20033613	PRJNA529744	HowdenGorrie	75	269883	538358	5301335	31315956	Claire Gorrie (gorrie.c@unimelb.edu.au); Ben Howden (bhowden@unimelb.edu.au)	Human	Human	Rectal Swab	Colonisation	Australia	2019
SRR15098057	AUSMDU00037362	SRS9451489	SAMN20033610	PRJNA529744	HowdenGorrie	92	275271	717028	5468264	31315956	Claire Gorrie (gorrie.c@unimelb.edu.au); Ben Howden (bhowden@unimelb.edu.au)	Human	Human	Blood (whole)	Infection	Australia	2019
SRR15098059	AUSMDU00037067	SRS9451487	SAMN20033608	PRJNA529744	HowdenGorrie	183	108719	385430	5404381	31315956	Claire Gorrie (gorrie.c@unimelb.edu.au); Ben Howden (bhowden@unimelb.edu.au)	Human	Human	Urine	Infection	Australia	2019
SRR15098099	AUSMDU00030000	SRS9451447	SAMN20033573	PRJNA529744	HowdenGorrie	113	283799	625476	5747101	31315956	Claire Gorrie (gorrie.c@unimelb.edu.au); Ben Howden (bhowden@unimelb.edu.au)	Human	Human	Urine, mid stream	Infection	Australia	2019
SRR15098109	AUSMDU00029184	SRS9451437	SAMN20033564	PRJNA529744	HowdenGorrie	100	225809	452356	5443306	31315956	Claire Gorrie (gorrie.c@unimelb.edu.au); Ben Howden (bhowden@unimelb.edu.au)	Human	Human	Urine	Infection	Australia	2019
SRR15098122	AUSMDU00026712	SRS9451424	SAMN20033552	PRJNA529744	HowdenGorrie	76	238177	686577	5486925	31315956	Claire Gorrie (gorrie.c@unimelb.edu.au); Ben Howden (bhowden@unimelb.edu.au)	Human	Human	Urine	Infection	Australia	2019
SRR15098123	AUSMDU00026711	SRS9451423	SAMN20033551	PRJNA529744	HowdenGorrie	114	304353	630378	5406416	31315956	Claire Gorrie (gorrie.c@unimelb.edu.au); Ben Howden (bhowden@unimelb.edu.au)	Human	Human	Urine	Infection	Australia	2019
SRR15098147	AUSMDU00024535	SRS9451399	SAMN20033529	PRJNA529744	HowdenGorrie	125	214389	714716	5502863	31315956	Claire Gorrie (gorrie.c@unimelb.edu.au); Ben Howden (bhowden@unimelb.edu.au)	Human	Human	Rectal Swab	Colonisation	Australia	2019
SRR5931420	AUSMDU00008091	SRS2428918	SAMN07503056	PRJNA397262	HowdenGorrie	109	299252	449613	5621072	29312831	Claire Gorrie (gorrie.c@unimelb.edu.au); Ben Howden (bhowden@unimelb.edu.au)	Human	Human	Unknown	Unknown	Australia	2012
SRR5973256	SAMN07525394	SRS3601405	SAMN07525394	PRJNA396774	Long	96	307846	461057	5578036	28776045	Wesley Long (swlong@houstonmethodist.org)	Human	Human	URINE	Infection	USA	2015
SRR5973257	SAMN07525387	SRS3601406	SAMN07525387	PRJNA396774	Long	39	446479	929928	5018081	28776045	Wesley Long (swlong@houstonmethodist.org)	Human	Human	WOUND	Infection	USA	2015
SRR5973258	SAMN07525386	SRS3601407	SAMN07525386	PRJNA396774	Long	91	266249	452638	5422746	28776045	Wesley Long (swlong@houstonmethodist.org)	Human	Human	WOUND	Infection	USA	2015
SRR5973260	SAMN07525388	SRS3601409	SAMN07525388	PRJNA396774	Long	71	367792	941461	5439953	28776045	Wesley Long (swlong@houstonmethodist.org)	Human	Human	WOUND	Infection	USA	2015
SRR5973261	SAMN07525391	SRS3601410	SAMN07525391	PRJNA396774	Long	103	190911	668370	5290062	28776045	Wesley Long (swlong@houstonmethodist.org)	Human	Human	WOUND	Infection	USA	2015
SRR5973262	SAMN07525390	SRS3601411	SAMN07525390	PRJNA396774	Long	139	204255	590848	5561962	28776045	Wesley Long (swlong@houstonmethodist.org)	Human	Human	URINE	Infection	USA	2015
SRR5973263	SAMN07525393	SRS3601412	SAMN07525393	PRJNA396774	Long	140	220075	438128	5387476	28776045	Wesley Long (swlong@houstonmethodist.org)	Human	Human	URINE	Infection	USA	2015
SRR5973264	SAMN07525392	SRS3601413	SAMN07525392	PRJNA396774	Long	76	319105	419424	5409140	28776045	Wesley Long (swlong@houstonmethodist.org)	Human	Human	ABSCESS	Infection	USA	2015
SRR5973271	SAMN07525511	SRS3601420	SAMN07525511	PRJNA396774	Long	272	129281	282383	5454606	28776045	Wesley Long (swlong@houstonmethodist.org)	Human	Human	URINE	Infection	USA	2015
SRR5973277	SAMN07525456	SRS3601426	SAMN07525456	PRJNA396774	Long	77	274126	621628	5110655	28776045	Wesley Long (swlong@houstonmethodist.org)	Human	Human	TISSUE	Infection	USA	2015
SRR5973278	SAMN07525457	SRS3601428	SAMN07525457	PRJNA396774	Long	62	381473	1429056	5375046	28776045	Wesley Long (swlong@houstonmethodist.org)	Human	Human	URINE	Infection	USA	2015
SRR5973292	SAMN07525517	SRS3601441	SAMN07525517	PRJNA396774	Long	87	319096	962150	5492927	28776045	Wesley Long (swlong@houstonmethodist.org)	Human	Human	URINE	Infection	USA	2015
SRR5973295	SAMN07525455	SRS3601443	SAMN07525455	PRJNA396774	Long	113	251860	456660	5517534	28776045	Wesley Long (swlong@houstonmethodist.org)	Human	Human	WOUND	Infection	USA	2015
SRR5973296	SAMN07525454	SRS3601445	SAMN07525454	PRJNA396774	Long	111	177110	811822	5475656	28776045	Wesley Long (swlong@houstonmethodist.org)	Human	Human	URINE	Infection	USA	2015
SRR5973300	SAMN07525450	SRS3601449	SAMN07525450	PRJNA396774	Long	131	232921	453417	5526249	28776045	Wesley Long (swlong@houstonmethodist.org)	Human	Human	RESP	Infection	USA	2015
SRR5973301	SAMN07525449	SRS3601450	SAMN07525449	PRJNA396774	Long	129	162416	270382	5188660	28776045	Wesley Long (swlong@houstonmethodist.org)	Human	Human	URINE	Infection	USA	2015
SRR5973302	SAMN07525448	SRS3601451	SAMN07525448	PRJNA396774	Long	61	348407	795712	5334794	28776045	Wesley Long (swlong@houstonmethodist.org)	Human	Human	URINE	Infection	USA	2015
SRR5973303	SAMN07525447	SRS3601452	SAMN07525447	PRJNA396774	Long	45	373287	961803	5130183	28776045	Wesley Long (swlong@houstonmethodist.org)	Human	Human	URINE	Infection	USA	2015
SRR5973304	SAMN07525446	SRS3601453	SAMN07525446	PRJNA396774	Long	64	371109	961307	5298599	28776045	Wesley Long (swlong@houstonmethodist.org)	Human	Human	URINE	Infection	USA	2015
SRR5973305	SAMN07525385	SRS3601454	SAMN07525385	PRJNA396774	Long	79	272999	1125654	5275643	28776045	Wesley Long (swlong@houstonmethodist.org)	Human	Human	URINE	Infection	USA	2015
SRR5973306	SAMN07525384	SRS3601456	SAMN07525384	PRJNA396774	Long	54	348265	1076910	5532782	28776045	Wesley Long (swlong@houstonmethodist.org)	Human	Human	RESP	Infection	USA	2015
SRR5973307	SAMN07525379	SRS3601455	SAMN07525379	PRJNA396774	Long	72	372864	1362970	5367439	28776045	Wesley Long (swlong@houstonmethodist.org)	Human	Human	URINE	Infection	USA	2015
SRR5973308	SAMN07525378	SRS3601457	SAMN07525378	PRJNA396774	Long	133	274537	678218	5555630	28776045	Wesley Long (swlong@houstonmethodist.org)	Human	Human	URINE	Infection	USA	2015
SRR5973309	SAMN07525377	SRS3601458	SAMN07525377	PRJNA396774	Long	97	322729	601110	5406459	28776045	Wesley Long (swlong@houstonmethodist.org)	Human	Human	URINE	Infection	USA	2015
SRR5973310	SAMN07525376	SRS3601459	SAMN07525376	PRJNA396774	Long	88	285579	478321	5536140	28776045	Wesley Long (swlong@houstonmethodist.org)	Human	Human	DRAIN	Infection	USA	2015
SRR5973311	SAMN07525383	SRS3601460	SAMN07525383	PRJNA396774	Long	93	267134	465609	5467701	28776045	Wesley Long (swlong@houstonmethodist.org)	Human	Human	BLOOD	Infection	USA	2015
SRR5973314	SAMN07525380	SRS3601462	SAMN07525380	PRJNA396774	Long	118	136634	396303	5511565	28776045	Wesley Long (swlong@houstonmethodist.org)	Human	Human	DRAIN	Infection	USA	2015
SRR5973325	SAMN07525444	SRS3601474	SAMN07525444	PRJNA396774	Long	87	270851	465738	5099311	28776045	Wesley Long (swlong@houstonmethodist.org)	Human	Human	WOUND	Infection	USA	2015
SRR5973326	SAMN07525445	SRS3601475	SAMN07525445	PRJNA396774	Long	73	349276	764089	5499181	28776045	Wesley Long (swlong@houstonmethodist.org)	Human	Human	BLOOD	Infection	USA	2015
SRR5973327	SAMN07525436	SRS3601476	SAMN07525436	PRJNA396774	Long	113	285200	543993	5551472	28776045	Wesley Long (swlong@houstonmethodist.org)	Human	Human	BLOOD	Infection	USA	2015
SRR5973328	SAMN07525437	SRS3601477	SAMN07525437	PRJNA396774	Long	147	197543	455445	5552436	28776045	Wesley Long (swlong@houstonmethodist.org)	Human	Human	WOUND	Infection	USA	2015
SRR5973330	SAMN07525439	SRS3601479	SAMN07525439	PRJNA396774	Long	92	208554	410212	5312547	28776045	Wesley Long (swlong@houstonmethodist.org)	Human	Human	WOUND	Infection	USA	2015
SRR5973331	SAMN07525440	SRS3601480	SAMN07525440	PRJNA396774	Long	112	276749	462001	5522947	28776045	Wesley Long (swlong@houstonmethodist.org)	Human	Human	BLOOD	Infection	USA	2015
SRR5973332	SAMN07525441	SRS3601481	SAMN07525441	PRJNA396774	Long	87	305266	501246	5457523	28776045	Wesley Long (swlong@houstonmethodist.org)	Human	Human	WOUND	Infection	USA	2015
SRR5973333	SAMN07525442	SRS3601482	SAMN07525442	PRJNA396774	Long	110	196381	486261	5347668	28776045	Wesley Long (swlong@houstonmethodist.org)	Human	Human	BONE	Infection	USA	2015
SRR5973334	SAMN07525443	SRS3601483	SAMN07525443	PRJNA396774	Long	61	374409	587755	5403118	28776045	Wesley Long (swlong@houstonmethodist.org)	Human	Human	BILE	Infection	USA	2015
SRR5973346	SAMN07525430	SRS3601494	SAMN07525430	PRJNA396774	Long	71	348748	519695	5397195	28776045	Wesley Long (swlong@houstonmethodist.org)	Human	Human	URINE	Infection	USA	2015
SRR5973347	SAMN07525433	SRS3601495	SAMN07525433	PRJNA396774	Long	51	376226	1119347	5155594	28776045	Wesley Long (swlong@houstonmethodist.org)	Human	Human	RESP	Infection	USA	2015
SRR5973348	SAMN07525432	SRS3601496	SAMN07525432	PRJNA396774	Long	96	246566	599596	5449391	28776045	Wesley Long (swlong@houstonmethodist.org)	Human	Human	RESP	Infection	USA	2015
SRR5973349	SAMN07525427	SRS3601497	SAMN07525427	PRJNA396774	Long	97	331891	532734	5476198	28776045	Wesley Long (swlong@houstonmethodist.org)	Human	Human	RESP	Infection	USA	2015
SRR5973350	SAMN07525426	SRS3601498	SAMN07525426	PRJNA396774	Long	78	253265	746287	5372149	28776045	Wesley Long (swlong@houstonmethodist.org)	Human	Human	RESP	Infection	USA	2015
SRR5973351	SAMN07525429	SRS3601499	SAMN07525429	PRJNA396774	Long	290	141486	377893	5770881	28776045	Wesley Long (swlong@houstonmethodist.org)	Human	Human	URINE	Infection	USA	2015
SRR5973352	SAMN07525428	SRS3601500	SAMN07525428	PRJNA396774	Long	72	324907	736802	5523882	28776045	Wesley Long (swlong@houstonmethodist.org)	Human	Human	RESP	Infection	USA	2015
SRR5973353	SAMN07525435	SRS3601501	SAMN07525435	PRJNA396774	Long	78	202413	447968	4991537	28776045	Wesley Long (swlong@houstonmethodist.org)	Human	Human	RESP	Infection	USA	2015
SRR5973354	SAMN07525434	SRS3601502	SAMN07525434	PRJNA396774	Long	102	372583	801030	5600015	28776045	Wesley Long (swlong@houstonmethodist.org)	Human	Human	TISSUE	Infection	USA	2015
SRR5973360	SAMN07525549	SRS3601508	SAMN07525549	PRJNA396774	Long	119	252259	522998	5509703	28776045	Wesley Long (swlong@houstonmethodist.org)	Human	Human		Infection	USA	2011-2015
SRR5973361	SAMN07525548	SRS3601509	SAMN07525548	PRJNA396774	Long	84	217586	457400	5407459	28776045	Wesley Long (swlong@houstonmethodist.org)	Human	Human		Infection	USA	2011-2015
SRR5973362	SAMN07525422	SRS3601510	SAMN07525422	PRJNA396774	Long	103	204494	432938	5506876	28776045	Wesley Long (swlong@houstonmethodist.org)	Human	Human		Infection	USA	2011-2015
SRR5973363	SAMN07525423	SRS3601511	SAMN07525423	PRJNA396774	Long	57	370147	761230	5393603	28776045	Wesley Long (swlong@houstonmethodist.org)	Human	Human		Infection	USA	2011-2015
SRR5973364	SAMN07525420	SRS3601512	SAMN07525420	PRJNA396774	Long	71	371122	767276	5460816	28776045	Wesley Long (swlong@houstonmethodist.org)	Human	Human		Infection	USA	2011-2015
SRR5973365	SAMN07525421	SRS3601513	SAMN07525421	PRJNA396774	Long	114	285076	525345	5516210	28776045	Wesley Long (swlong@houstonmethodist.org)	Human	Human		Infection	USA	2011-2015
SRR5973366	SAMN07525418	SRS3601514	SAMN07525418	PRJNA396774	Long	77	304867	666606	5421216	28776045	Wesley Long (swlong@houstonmethodist.org)	Human	Human		Infection	USA	2011-2015
SRR5973367	SAMN07525419	SRS3601515	SAMN07525419	PRJNA396774	Long	281	120451	395653	5512641	28776045	Wesley Long (swlong@houstonmethodist.org)	Human	Human		Infection	USA	2011-2015
SRR5973368	SAMN07525416	SRS3601516	SAMN07525416	PRJNA396774	Long	77	248972	445459	5447662	28776045	Wesley Long (swlong@houstonmethodist.org)	Human	Human		Infection	USA	2011-2015
SRR5973370	SAMN07525424	SRS3601517	SAMN07525424	PRJNA396774	Long	127	308518	614056	5729697	28776045	Wesley Long (swlong@houstonmethodist.org)	Human	Human		Infection	USA	2011-2015
SRR5973371	SAMN07525425	SRS3601518	SAMN07525425	PRJNA396774	Long	81	414107	883159	5376662	28776045	Wesley Long (swlong@houstonmethodist.org)	Human	Human		Infection	USA	2011-2015
SRR5973372	SAMN07525476	SRS3601519	SAMN07525476	PRJNA396774	Long	105	209098	464959	5527669	28776045	Wesley Long (swlong@houstonmethodist.org)	Human	Human		Infection	USA	2011-2015
SRR5973382	SAMN07525409	SRS3601529	SAMN07525409	PRJNA396774	Long	127	142807	409543	5447860	28776045	Wesley Long (swlong@houstonmethodist.org)	Human	Human		Infection	USA	2011-2015
SRR5973383	SAMN07525408	SRS3601530	SAMN07525408	PRJNA396774	Long	89	348369	689652	5434580	28776045	Wesley Long (swlong@houstonmethodist.org)	Human	Human		Infection	USA	2011-2015
SRR5973385	SAMN07525406	SRS3601532	SAMN07525406	PRJNA396774	Long	204	115811	365506	5609067	28776045	Wesley Long (swlong@houstonmethodist.org)	Human	Human		Infection	USA	2011-2015
SRR5973386	SAMN07525413	SRS3601533	SAMN07525413	PRJNA396774	Long	40	459555	1086571	5079619	28776045	Wesley Long (swlong@houstonmethodist.org)	Human	Human		Infection	USA	2011-2015
SRR5973387	SAMN07525412	SRS3601534	SAMN07525412	PRJNA396774	Long	116	334707	1130282	5493402	28776045	Wesley Long (swlong@houstonmethodist.org)	Human	Human		Infection	USA	2011-2015
SRR5973389	SAMN07525410	SRS3601536	SAMN07525410	PRJNA396774	Long	66	302709	460510	5501843	28776045	Wesley Long (swlong@houstonmethodist.org)	Human	Human		Infection	USA	2011-2015
SRR5973391	SAMN07525414	SRS3601538	SAMN07525414	PRJNA396774	Long	109	162232	344404	5361111	28776045	Wesley Long (swlong@houstonmethodist.org)	Human	Human		Infection	USA	2011-2015
SRR5973392	SAMN07525495	SRS3601541	SAMN07525495	PRJNA396774	Long	84	216359	408707	5238093	28776045	Wesley Long (swlong@houstonmethodist.org)	Human	Human		Infection	USA	2011-2015
SRR5973394	SAMN07525493	SRS3601540	SAMN07525493	PRJNA396774	Long	213	203669	419742	5433083	28776045	Wesley Long (swlong@houstonmethodist.org)	Human	Human		Infection	USA	2011-2015
SRR5973402	SAMN07525404	SRS3601560	SAMN07525404	PRJNA396774	Long	75	312327	750658	5511701	28776045	Wesley Long (swlong@houstonmethodist.org)	Human	Human		Infection	USA	2011-2015
SRR5973403	SAMN07525405	SRS3601549	SAMN07525405	PRJNA396774	Long	104	209102	348750	5454558	28776045	Wesley Long (swlong@houstonmethodist.org)	Human	Human		Infection	USA	2011-2015
SRR5973406	SAMN07525402	SRS3601552	SAMN07525402	PRJNA396774	Long	122	312630	522872	5695126	28776045	Wesley Long (swlong@houstonmethodist.org)	Human	Human		Infection	USA	2011-2015
SRR5973407	SAMN07525403	SRS3601553	SAMN07525403	PRJNA396774	Long	158	319160	807544	5665389	28776045	Wesley Long (swlong@houstonmethodist.org)	Human	Human		Infection	USA	2011-2015
SRR5973408	SAMN07525396	SRS3601554	SAMN07525396	PRJNA396774	Long	70	309061	566023	5151126	28776045	Wesley Long (swlong@houstonmethodist.org)	Human	Human		Infection	USA	2011-2015
SRR5973409	SAMN07525397	SRS3601555	SAMN07525397	PRJNA396774	Long	182	138342	382876	5345654	28776045	Wesley Long (swlong@houstonmethodist.org)	Human	Human		Infection	USA	2011-2015
SRR5973410	SAMN07525398	SRS3601557	SAMN07525398	PRJNA396774	Long	70	311339	456890	5088533	28776045	Wesley Long (swlong@houstonmethodist.org)	Human	Human		Infection	USA	2011-2015
SRR5973411	SAMN07525399	SRS3601556	SAMN07525399	PRJNA396774	Long	131	216809	388452	5419568	28776045	Wesley Long (swlong@houstonmethodist.org)	Human	Human		Infection	USA	2011-2015
SRR5385428	SRR5385428	SRS2077761	SAMN06437555	PRJNA376414	Long	74	295571	698018	5438559	28776045	Wesley Long (swlong@houstonmethodist.org)	Human	Human	RESP	Infection	USA	2011
SRR5385440	SRR5385440	SRS2077773	SAMN06437543	PRJNA376414	Long	136	162284	459691	5414064	28776045	Wesley Long (swlong@houstonmethodist.org)	Human	Human	URINE	Infection	USA	2011
SRR5385457	SRR5385457	SRS2077790	SAMN06437526	PRJNA376414	Long	143	109471	263193	5371957	28776045	Wesley Long (swlong@houstonmethodist.org)	Human	Human	RESP	Infection	USA	2011
SRR5385460	SRR5385460	SRS2077793	SAMN06437523	PRJNA376414	Long	128	106468	235409	5691524	28776045	Wesley Long (swlong@houstonmethodist.org)	Human	Human	URINE	Infection	USA	2011
SRR5385480	SRR5385480	SRS2077813	SAMN06437503	PRJNA376414	Long	199	165590	451590	5442936	28776045	Wesley Long (swlong@houstonmethodist.org)	Human	Human	URINE	Infection	USA	2011
SRR5385493	SRR5385493	SRS2077826	SAMN06437490	PRJNA376414	Long	120	128530	399629	5379296	28776045	Wesley Long (swlong@houstonmethodist.org)	Human	Human	RESP	Infection	USA	2011
SRR5385502	SRR5385502	SRS2077835	SAMN06437481	PRJNA376414	Long	284	100127	268473	5584388	28776045	Wesley Long (swlong@houstonmethodist.org)	Human	Human	URINE	Infection	USA	2012
SRR5385525	SRR5385525	SRS2077858	SAMN06437458	PRJNA376414	Long	191	142412	370592	5611846	28776045	Wesley Long (swlong@houstonmethodist.org)	Human	Human	URINE	Infection	USA	2012
SRR5385530	SRR5385530	SRS2077863	SAMN06437453	PRJNA376414	Long	188	137200	375109	5609774	28776045	Wesley Long (swlong@houstonmethodist.org)	Human	Human	URINE	Infection	USA	2012
SRR5385537	SRR5385537	SRS2077870	SAMN06437446	PRJNA376414	Long	67	186778	419982	5315269	28776045	Wesley Long (swlong@houstonmethodist.org)	Human	Human	DRAIN	Infection	USA	2012
SRR5385636	SRR5385636	SRS2077969	SAMN06438069	PRJNA376414	Long	300	28457	141081	5269226	28776045	Wesley Long (swlong@houstonmethodist.org)	Human	Human	RESP	Infection	USA	2012
SRR5385701	SRR5385701	SRS2078034	SAMN06438004	PRJNA376414	Long	104	314086	722463	5501759	28776045	Wesley Long (swlong@houstonmethodist.org)	Human	Human	URINE	Infection	USA	2012
SRR5385706	SRR5385706	SRS2078038	SAMN06437999	PRJNA376414	Long	144	172265	728130	5407163	28776045	Wesley Long (swlong@houstonmethodist.org)	Human	Human	RESP	Infection	USA	2012
SRR5385729	SRR5385729	SRS2078062	SAMN06437976	PRJNA376414	Long	134	124952	409265	5501756	28776045	Wesley Long (swlong@houstonmethodist.org)	Human	Human	CSF	Infection	USA	2012
SRR5385777	SRR5385777	SRS2078110	SAMN06437928	PRJNA376414	Long	195	73856	259784	5374507	28776045	Wesley Long (swlong@houstonmethodist.org)	Human	Human	WOUND	Infection	USA	2012
SRR5385780	SRR5385780	SRS2078113	SAMN06437925	PRJNA376414	Long	460	21314	70842	5251687	28776045	Wesley Long (swlong@houstonmethodist.org)	Human	Human	RESP	Infection	USA	2012
SRR5385782	SRR5385782	SRS2078115	SAMN06437923	PRJNA376414	Long	227	134278	287966	5689590	28776045	Wesley Long (swlong@houstonmethodist.org)	Human	Human	RESP	Infection	USA	2012
SRR5385785	SRR5385785	SRS2078118	SAMN06437920	PRJNA376414	Long	160	62262	176425	5388820	28776045	Wesley Long (swlong@houstonmethodist.org)	Human	Human	WOUND	Infection	USA	2012
SRR5385798	SRR5385798	SRS2078131	SAMN06437907	PRJNA376414	Long	125	135259	316658	5384356	28776045	Wesley Long (swlong@houstonmethodist.org)	Human	Human	URINE	Infection	USA	2012
SRR5385800	SRR5385800	SRS2078133	SAMN06437905	PRJNA376414	Long	460	20699	97501	5239324	28776045	Wesley Long (swlong@houstonmethodist.org)	Human	Human	URINE	Infection	USA	2012
SRR5385801	SRR5385801	SRS2078134	SAMN06437904	PRJNA376414	Long	248	139845	432900	5452984	28776045	Wesley Long (swlong@houstonmethodist.org)	Human	Human	URINE	Infection	USA	2012
SRR5385807	SRR5385807	SRS2078140	SAMN06437898	PRJNA376414	Long	128	92831	313429	5571067	28776045	Wesley Long (swlong@houstonmethodist.org)	Human	Human	URINE	Infection	USA	2012
SRR5385808	SRR5385808	SRS2078141	SAMN06437897	PRJNA376414	Long	120	110023	291864	5589004	28776045	Wesley Long (swlong@houstonmethodist.org)	Human	Human	URINE	Infection	USA	2012
SRR5385878	SRR5385878	SRS2078211	SAMN06437827	PRJNA376414	Long	93	226331	775893	5522950	28776045	Wesley Long (swlong@houstonmethodist.org)	Human	Human	URINE	Infection	USA	2012
SRR5385886	SRR5385886	SRS2078219	SAMN06437819	PRJNA376414	Long	120	320041	677150	5232822	28776045	Wesley Long (swlong@houstonmethodist.org)	Human	Human	RESP	Infection	USA	2012
SRR5385892	SRR5385892	SRS2078225	SAMN06437813	PRJNA376414	Long	144	163197	467075	5564114	28776045	Wesley Long (swlong@houstonmethodist.org)	Human	Human	URINE	Infection	USA	2012
SRR5385920	SRR5385920	SRS2078253	SAMN06437785	PRJNA376414	Long	121	223492	518974	5318884	28776045	Wesley Long (swlong@houstonmethodist.org)	Human	Human	RESP	Infection	USA	2012
SRR5385927	SRR5385927	SRS2078260	SAMN06437778	PRJNA376414	Long	115	319983	613943	5435209	28776045	Wesley Long (swlong@houstonmethodist.org)	Human	Human	WOUND	Infection	USA	2012
SRR5385928	SRR5385928	SRS2078261	SAMN06437777	PRJNA376414	Long	185	240546	469434	5478476	28776045	Wesley Long (swlong@houstonmethodist.org)	Human	Human	RESP	Infection	USA	2012
SRR5385962	SRR5385962	SRS2078296	SAMN06438712	PRJNA376414	Long	137	181751	553599	5449401	28776045	Wesley Long (swlong@houstonmethodist.org)	Human	Human	ABSCESS	Infection	USA	2012
SRR5385968	SRR5385968	SRS2078302	SAMN06438706	PRJNA376414	Long	265	98958	259311	5792037	28776045	Wesley Long (swlong@houstonmethodist.org)	Human	Human	URINE	Infection	USA	2012
SRR5385969	SRR5385969	SRS2078303	SAMN06438705	PRJNA376414	Long	112	247920	441289	5552881	28776045	Wesley Long (swlong@houstonmethodist.org)	Human	Human	ABSCESS	Infection	USA	2012
SRR5385980	SRR5385980	SRS2078314	SAMN06438694	PRJNA376414	Long	182	121674	449625	5295315	28776045	Wesley Long (swlong@houstonmethodist.org)	Human	Human	URINE	Infection	USA	2012
SRR5385985	SRR5385985	SRS2078319	SAMN06438689	PRJNA376414	Long	190	134962	456023	5484916	28776045	Wesley Long (swlong@houstonmethodist.org)	Human	Human	URINE	Infection	USA	2012
SRR5385991	SRR5385991	SRS2078325	SAMN06438683	PRJNA376414	Long	125	224722	421341	5554670	28776045	Wesley Long (swlong@houstonmethodist.org)	Human	Human	URINE	Infection	USA	2012
SRR5385999	SRR5385999	SRS2078333	SAMN06438675	PRJNA376414	Long	200	115345	468711	5485400	28776045	Wesley Long (swlong@houstonmethodist.org)	Human	Human	RESP	Infection	USA	2012
SRR5386004	SRR5386004	SRS2078338	SAMN06438670	PRJNA376414	Long	193	139889	375109	5688716	28776045	Wesley Long (swlong@houstonmethodist.org)	Human	Human	RESP	Infection	USA	2012
SRR5386006	SRR5386006	SRS2078340	SAMN06438668	PRJNA376414	Long	114	206820	862651	5551627	28776045	Wesley Long (swlong@houstonmethodist.org)	Human	Human	RESP	Infection	USA	2012
SRR5386039	SRR5386039	SRS2078373	SAMN06438652	PRJNA376414	Long	229	129255	257446	5407187	28776045	Wesley Long (swlong@houstonmethodist.org)	Human	Human	URINE	Infection	USA	2013
SRR5386082	SRR5386082	SRS2078415	SAMN06438610	PRJNA376414	Long	84	174740	369074	5458419	28776045	Wesley Long (swlong@houstonmethodist.org)	Human	Human	BLOOD	Infection	USA	2013
SRR5386099	SRR5386099	SRS2078432	SAMN06438593	PRJNA376414	Long	62	292348	960524	5340877	28776045	Wesley Long (swlong@houstonmethodist.org)	Human	Human	TISSUE	Infection	USA	2013
SRR5386101	SRR5386101	SRS2078434	SAMN06438591	PRJNA376414	Long	185	129255	455999	5486094	28776045	Wesley Long (swlong@houstonmethodist.org)	Human	Human	BLOOD	Infection	USA	2013
SRR5386102	SRR5386102	SRS2078435	SAMN06438590	PRJNA376414	Long	130	137214	455106	5323607	28776045	Wesley Long (swlong@houstonmethodist.org)	Human	Human	RESP	Infection	USA	2013
SRR5386111	SRR5386111	SRS2078444	SAMN06438581	PRJNA376414	Long	186	126620	455185	5322462	28776045	Wesley Long (swlong@houstonmethodist.org)	Human	Human	RESP	Infection	USA	2013
SRR5386112	SRR5386112	SRS2078445	SAMN06438580	PRJNA376414	Long	123	180518	380913	5388437	28776045	Wesley Long (swlong@houstonmethodist.org)	Human	Human	BLOOD	Infection	USA	2013
SRR5386114	SRR5386114	SRS2078447	SAMN06438578	PRJNA376414	Long	128	195443	380913	5388059	28776045	Wesley Long (swlong@houstonmethodist.org)	Human	Human	RESP	Infection	USA	2013
SRR5386122	SRR5386122	SRS2078456	SAMN06438570	PRJNA376414	Long	185	128489	455185	5412411	28776045	Wesley Long (swlong@houstonmethodist.org)	Human	Human	URINE	Infection	USA	2013
SRR5386123	SRR5386123	SRS2078457	SAMN06438569	PRJNA376414	Long	273	129261	250362	5756297	28776045	Wesley Long (swlong@houstonmethodist.org)	Human	Human	URINE	Infection	USA	2013
SRR5386141	SRR5386141	SRS2078474	SAMN06438552	PRJNA376414	Long	111	203428	402903	5467971	28776045	Wesley Long (swlong@houstonmethodist.org)	Human	Human	URINE	Infection	USA	2013
SRR5386142	SRR5386142	SRS2078475	SAMN06438551	PRJNA376414	Long	100	137434	409535	5588868	28776045	Wesley Long (swlong@houstonmethodist.org)	Human	Human	URINE	Infection	USA	2013
SRR5386144	SRR5386144	SRS2078477	SAMN06438549	PRJNA376414	Long	110	202817	402903	5368047	28776045	Wesley Long (swlong@houstonmethodist.org)	Human	Human	URINE	Infection	USA	2013
SRR5386151	SRR5386151	SRS2078484	SAMN06438542	PRJNA376414	Long	219	128466	455185	5483266	28776045	Wesley Long (swlong@houstonmethodist.org)	Human	Human	WOUND	Infection	USA	2013
SRR5386152	SRR5386152	SRS2078485	SAMN06438541	PRJNA376414	Long	199	122511	341794	5845632	28776045	Wesley Long (swlong@houstonmethodist.org)	Human	Human	RESP	Infection	USA	2013
SRR5386155	SRR5386155	SRS2078488	SAMN06438538	PRJNA376414	Long	220	120119	341795	5901570	28776045	Wesley Long (swlong@houstonmethodist.org)	Human	Human	BLOOD	Infection	USA	2013
SRR5386165	SRR5386165	SRS2078499	SAMN06437439	PRJNA376414	Long	180	142412	455185	5416014	28776045	Wesley Long (swlong@houstonmethodist.org)	Human	Human	RESP	Infection	USA	2013
SRR5386172	SRR5386172	SRS2078505	SAMN06437432	PRJNA376414	Long	195	141146	338562	5432046	28776045	Wesley Long (swlong@houstonmethodist.org)	Human	Human	RESP	Infection	USA	2013
SRR5386182	SRR5386182	SRS2078515	SAMN06437422	PRJNA376414	Long	57	254444	612081	5336014	28776045	Wesley Long (swlong@houstonmethodist.org)	Human	Human	URINE	Infection	USA	2013
SRR5386192	SRR5386192	SRS2078525	SAMN06437412	PRJNA376414	Long	150	109545	489982	5534969	28776045	Wesley Long (swlong@houstonmethodist.org)	Human	Human	URINE	Infection	USA	2013
SRR5386193	SRR5386193	SRS2078526	SAMN06437411	PRJNA376414	Long	175	137883	302316	5292512	28776045	Wesley Long (swlong@houstonmethodist.org)	Human	Human	URINE	Infection	USA	2013
SRR5386194	SRR5386194	SRS2078527	SAMN06437410	PRJNA376414	Long	147	180687	499064	5370372	28776045	Wesley Long (swlong@houstonmethodist.org)	Human	Human	WOUND	Infection	USA	2013
SRR5386208	SRR5386208	SRS2078541	SAMN06437396	PRJNA376414	Long	154	149489	409536	5435063	28776045	Wesley Long (swlong@houstonmethodist.org)	Human	Human	RESP	Infection	USA	2013
SRR5386211	SRR5386211	SRS2078544	SAMN06437393	PRJNA376414	Long	180	130349	455185	5499777	28776045	Wesley Long (swlong@houstonmethodist.org)	Human	Human	BLOOD	Infection	USA	2013
SRR5386220	SRR5386220	SRS2078554	SAMN06437384	PRJNA376414	Long	157	146160	455183	5430676	28776045	Wesley Long (swlong@houstonmethodist.org)	Human	Human	URINE	Infection	USA	2013
SRR5386223	SRR5386223	SRS2078557	SAMN06437381	PRJNA376414	Long	173	156938	553327	5404340	28776045	Wesley Long (swlong@houstonmethodist.org)	Human	Human	URINE	Infection	USA	2013
SRR5386265	SRR5386265	SRS2078598	SAMN06437340	PRJNA376414	Long	124	192555	353706	5298955	28776045	Wesley Long (swlong@houstonmethodist.org)	Human	Human	URINE	Infection	USA	2013
SRR5386267	SRR5386267	SRS2078600	SAMN06437338	PRJNA376414	Long	184	112973	355508	5426771	28776045	Wesley Long (swlong@houstonmethodist.org)	Human	Human	URINE	Infection	USA	2013
SRR5386268	SRR5386268	SRS2078601	SAMN06437337	PRJNA376414	Long	171	132290	709830	5435546	28776045	Wesley Long (swlong@houstonmethodist.org)	Human	Human	URINE	Infection	USA	2013
SRR5386272	SRR5386272	SRS2078605	SAMN06437333	PRJNA376414	Long	166	149489	455266	5488213	28776045	Wesley Long (swlong@houstonmethodist.org)	Human	Human	URINE	Infection	USA	2013
SRR5386290	SRR5386290	SRS2078623	SAMN06437315	PRJNA376414	Long	232	125891	269991	5690392	28776045	Wesley Long (swlong@houstonmethodist.org)	Human	Human	URINE	Infection	USA	2013
SRR5386304	SRR5386304	SRS2078636	SAMN06437301	PRJNA376414	Long	193	129262	455185	5474567	28776045	Wesley Long (swlong@houstonmethodist.org)	Human	Human	WOUND	Infection	USA	2013
SRR5386329	SRR5386329	SRS2078662	SAMN06437276	PRJNA376414	Long	151	230958	605119	5530396	28776045	Wesley Long (swlong@houstonmethodist.org)	Human	Human	URINE	Infection	USA	2013
SRR5386336	SRR5386336	SRS2078669	SAMN06437269	PRJNA376414	Long	239	137195	331051	5665178	28776045	Wesley Long (swlong@houstonmethodist.org)	Human	Human	RESP	Infection	USA	2013
SRR5386339	SRR5386339	SRS2078672	SAMN06437266	PRJNA376414	Long	341	115348	296411	5674878	28776045	Wesley Long (swlong@houstonmethodist.org)	Human	Human	URINE	Infection	USA	2013
SRR5386342	SRR5386342	SRS2078675	SAMN06437263	PRJNA376414	Long	285	128466	331051	5724444	28776045	Wesley Long (swlong@houstonmethodist.org)	Human	Human	URINE	Infection	USA	2013
SRR5386344	SRR5386344	SRS2078677	SAMN06437261	PRJNA376414	Long	205	137418	269991	5722022	28776045	Wesley Long (swlong@houstonmethodist.org)	Human	Human	URINE	Infection	USA	2013
SRR5386364	SRR5386364	SRS2078697	SAMN06437241	PRJNA376414	Long	115	227614	512913	5537771	28776045	Wesley Long (swlong@houstonmethodist.org)	Human	Human	RESP	Infection	USA	2013
SRR5386367	SRR5386367	SRS2078700	SAMN06437238	PRJNA376414	Long	226	133342	330935	5600815	28776045	Wesley Long (swlong@houstonmethodist.org)	Human	Human	WOUND	Infection	USA	2013
SRR5386370	SRR5386370	SRS2078703	SAMN06437235	PRJNA376414	Long	189	104935	269991	5494592	28776045	Wesley Long (swlong@houstonmethodist.org)	Human	Human	URINE	Infection	USA	2013
SRR5386377	SRR5386377	SRS2078710	SAMN06437228	PRJNA376414	Long	163	134814	388664	5400622	28776045	Wesley Long (swlong@houstonmethodist.org)	Human	Human	RESP	Infection	USA	2013
SRR5386386	SRR5386386	SRS2078719	SAMN06437219	PRJNA376414	Long	118	248029	556498	5501466	28776045	Wesley Long (swlong@houstonmethodist.org)	Human	Human	URINE	Infection	USA	2013
SRR5386405	SRR5386405	SRS2078738	SAMN06437200	PRJNA376414	Long	253	115348	250362	5718040	28776045	Wesley Long (swlong@houstonmethodist.org)	Human	Human	URINE	Infection	USA	2013
SRR5386407	SRR5386407	SRS2078740	SAMN06437198	PRJNA376414	Long	203	135532	409405	5725135	28776045	Wesley Long (swlong@houstonmethodist.org)	Human	Human	URINE	Infection	USA	2013
SRR5386414	SRR5386414	SRS2078747	SAMN06437191	PRJNA376414	Long	196	115348	455185	5467256	28776045	Wesley Long (swlong@houstonmethodist.org)	Human	Human	URINE	Infection	USA	2013
SRR5386416	SRR5386416	SRS2078749	SAMN06437189	PRJNA376414	Long	340	106659	281370	5548223	28776045	Wesley Long (swlong@houstonmethodist.org)	Human	Human	PUS	Infection	USA	2013
SRR5386418	SRR5386418	SRS2078751	SAMN06437187	PRJNA376414	Long	69	198663	444907	5454859	28776045	Wesley Long (swlong@houstonmethodist.org)	Human	Human	URINE	Infection	USA	2013
SRR5386420	SRR5386420	SRS2078754	SAMN06437185	PRJNA376414	Long	178	137099	455195	5387710	28776045	Wesley Long (swlong@houstonmethodist.org)	Human	Human	RESP	Infection	USA	2013
SRR5386422	SRR5386422	SRS2078755	SAMN06437183	PRJNA376414	Long	237	115340	244593	5764010	28776045	Wesley Long (swlong@houstonmethodist.org)	Human	Human	TISSUE	Infection	USA	2013
SRR5386423	SRR5386423	SRS2078756	SAMN06437182	PRJNA376414	Long	111	186329	350055	5473455	28776045	Wesley Long (swlong@houstonmethodist.org)	Human	Human	URINE	Infection	USA	2013
SRR5386426	SRR5386426	SRS2078759	SAMN06437179	PRJNA376414	Long	158	128194	499064	5408313	28776045	Wesley Long (swlong@houstonmethodist.org)	Human	Human	URINE	Infection	USA	2013
SRR5386451	SRR5386451	SRS2078784	SAMN06437154	PRJNA376414	Long	195	113289	269913	5459011	28776045	Wesley Long (swlong@houstonmethodist.org)	Human	Human	URINE	Infection	USA	2013
SRR5386466	SRR5386466	SRS2078799	SAMN06437764	PRJNA376414	Long	223	203669	499063	5526649	28776045	Wesley Long (swlong@houstonmethodist.org)	Human	Human	URINE	Infection	USA	2013
SRR5386469	SRR5386469	SRS2078802	SAMN06437761	PRJNA376414	Long	142	156939	603385	5335975	28776045	Wesley Long (swlong@houstonmethodist.org)	Human	Human	URINE	Infection	USA	2013
SRR5386479	SRR5386479	SRS2078812	SAMN06437751	PRJNA376414	Long	212	203669	448693	5521209	28776045	Wesley Long (swlong@houstonmethodist.org)	Human	Human	URINE	Infection	USA	2013
SRR5386481	SRR5386481	SRS2078814	SAMN06437749	PRJNA376414	Long	132	138684	375985	5285562	28776045	Wesley Long (swlong@houstonmethodist.org)	Human	Human	URINE	Infection	USA	2013
SRR5386529	SRR5386529	SRS2078862	SAMN06437701	PRJNA376414	Long	132	115646	280607	5469365	28776045	Wesley Long (swlong@houstonmethodist.org)	Human	Human	RESP	Infection	USA	2013
SRR5386544	SRR5386544	SRS2078877	SAMN06437686	PRJNA376414	Long	123	131032	398164	5425136	28776045	Wesley Long (swlong@houstonmethodist.org)	Human	Human	URINE	Infection	USA	2013
SRR5386572	SRR5386572	SRS2078904	SAMN06437659	PRJNA376414	Long	136	226133	502159	5428702	28776045	Wesley Long (swlong@houstonmethodist.org)	Human	Human	BLOOD	Infection	USA	2014
SRR5386588	SRR5386588	SRS2078920	SAMN06437643	PRJNA376414	Long	130	90653	256562	5318762	28776045	Wesley Long (swlong@houstonmethodist.org)	Human	Human	WOUND	Infection	USA	2014
SRR5386614	SRR5386614	SRS2078945	SAMN06438534	PRJNA376414	Long	159	171657	409536	5623262	28776045	Wesley Long (swlong@houstonmethodist.org)	Human	Human	URINE	Infection	USA	2014
SRR5386638	SRR5386638	SRS2078969	SAMN06438510	PRJNA376414	Long	196	128466	455272	5488038	28776045	Wesley Long (swlong@houstonmethodist.org)	Human	Human	BLOOD	Infection	USA	2014
SRR5386646	SRR5386646	SRS2078977	SAMN06438502	PRJNA376414	Long	171	137200	456511	5618695	28776045	Wesley Long (swlong@houstonmethodist.org)	Human	Human	RESP	Infection	USA	2014
SRR5386649	SRR5386649	SRS2078980	SAMN06438499	PRJNA376414	Long	130	175550	378446	5298884	28776045	Wesley Long (swlong@houstonmethodist.org)	Human	Human	BLOOD	Infection	USA	2014
SRR5386651	SRR5386651	SRS2078982	SAMN06438497	PRJNA376414	Long	170	137421	387572	5408504	28776045	Wesley Long (swlong@houstonmethodist.org)	Human	Human	RESP	Infection	USA	2014
SRR5386661	SRR5386661	SRS2078993	SAMN06438487	PRJNA376414	Long	196	115349	455185	5422727	28776045	Wesley Long (swlong@houstonmethodist.org)	Human	Human	RESP	Infection	USA	2014
SRR5386686	SRR5386686	SRS2079017	SAMN06438462	PRJNA376414	Long	247	147954	473885	5587025	28776045	Wesley Long (swlong@houstonmethodist.org)	Human	Human	URINE	Infection	USA	2014
SRR5386697	SRR5386697	SRS2079028	SAMN06438451	PRJNA376414	Long	108	194257	386593	5139914	28776045	Wesley Long (swlong@houstonmethodist.org)	Human	Human	BLOOD	Infection	USA	2014
SRR5386709	SRR5386709	SRS2079040	SAMN06438439	PRJNA376414	Long	114	240097	422373	5542628	28776045	Wesley Long (swlong@houstonmethodist.org)	Human	Human	URINE	Infection	USA	2014
SRR5386742	SRR5386742	SRS2079073	SAMN06438420	PRJNA376414	Long	44	450445	656794	5222581	28776045	Wesley Long (swlong@houstonmethodist.org)	Human	Human	BLOOD	Infection	USA	2014
SRR5386766	SRR5386766	SRS2079098	SAMN06438396	PRJNA376414	Long	82	186742	410655	5536313	28776045	Wesley Long (swlong@houstonmethodist.org)	Human	Human	BLOOD	Infection	USA	2014
SRR5386778	SRR5386778	SRS2079109	SAMN06438384	PRJNA376414	Long	189	130332	455185	5486319	28776045	Wesley Long (swlong@houstonmethodist.org)	Human	Human	URINE	Infection	USA	2014
SRR5386811	SRR5386811	SRS2079142	SAMN06438351	PRJNA376414	Long	329	27402	115104	5421045	28776045	Wesley Long (swlong@houstonmethodist.org)	Human	Human	URINE	Infection	USA	2014
SRR5386830	SRR5386830	SRS2079161	SAMN06438332	PRJNA376414	Long	72	143975	371987	5279663	28776045	Wesley Long (swlong@houstonmethodist.org)	Human	Human	BLOOD	Infection	USA	2014
SRR5386839	SRR5386839	SRS2079170	SAMN06438323	PRJNA376414	Long	201	59248	342397	5374371	28776045	Wesley Long (swlong@houstonmethodist.org)	Human	Human	RESP	Infection	USA	2014
SRR5386925	SRR5386925	SRS2079256	SAMN06438304	PRJNA376414	Long	175	56746	193042	5254999	28776045	Wesley Long (swlong@houstonmethodist.org)	Human	Human	URINE	Infection	USA	2014
SRR5386927	SRR5386927	SRS2079258	SAMN06438302	PRJNA376414	Long	123	139536	341346	5505624	28776045	Wesley Long (swlong@houstonmethodist.org)	Human	Human	RESP	Infection	USA	2014
SRR5386930	SRR5386930	SRS2079261	SAMN06438299	PRJNA376414	Long	92	338066	509930	5585991	28776045	Wesley Long (swlong@houstonmethodist.org)	Human	Human	RESP	Infection	USA	2014
SRR5386936	SRR5386936	SRS2079267	SAMN06438293	PRJNA376414	Long	170	137199	383714	5588254	28776045	Wesley Long (swlong@houstonmethodist.org)	Human	Human	URINE	Infection	USA	2014
SRR5386946	SRR5386946	SRS2079277	SAMN06438283	PRJNA376414	Long	156	130485	333693	5453136	28776045	Wesley Long (swlong@houstonmethodist.org)	Human	Human	WOUND	Infection	USA	2014
SRR5386965	SRR5386965	SRS2079296	SAMN06438264	PRJNA376414	Long	92	166769	296278	5390639	28776045	Wesley Long (swlong@houstonmethodist.org)	Human	Human	URINE	Infection	USA	2014
SRR5386977	SRR5386977	SRS2079308	SAMN06438252	PRJNA376414	Long	129	99228	290269	5349864	28776045	Wesley Long (swlong@houstonmethodist.org)	Human	Human	RESP	Infection	USA	2014
SRR5386995	SRR5386995	SRS2079325	SAMN06437629	PRJNA376414	Long	66	137804	552669	5397073	28776045	Wesley Long (swlong@houstonmethodist.org)	Human	Human	URINE	Infection	USA	2014
SRR5387027	SRR5387027	SRS2079357	SAMN06437597	PRJNA376414	Long	92	286191	664592	5477972	28776045	Wesley Long (swlong@houstonmethodist.org)	Human	Human	URINE	Infection	USA	2014
SRR5387031	SRR5387031	SRS2079361	SAMN06437593	PRJNA376414	Long	116	192508	642388	5443238	28776045	Wesley Long (swlong@houstonmethodist.org)	Human	Human	URINE	Infection	USA	2014
SRR5387035	SRR5387035	SRS2079365	SAMN06437589	PRJNA376414	Long	102	263094	523457	5415227	28776045	Wesley Long (swlong@houstonmethodist.org)	Human	Human	URINE	Infection	USA	2014
SRR5387162	SRR5387162	SRS2079479	SAMN06439007	PRJNA376414	Long	154	131436	324816	5718099	28776045	Wesley Long (swlong@houstonmethodist.org)	Human	Human	ABSCESS	Infection	USA	2014
SRR5387175	SRR5387175	SRS2079492	SAMN06438994	PRJNA376414	Long	110	125403	376790	5493582	28776045	Wesley Long (swlong@houstonmethodist.org)	Human	Human	URINE	Infection	USA	2014
SRR5387184	SRR5387184	SRS2079502	SAMN06438985	PRJNA376414	Long	228	127935	409406	5619415	28776045	Wesley Long (swlong@houstonmethodist.org)	Human	Human	TISSUE	Infection	USA	2014
SRR5387213	SRR5387213	SRS2079530	SAMN06438956	PRJNA376414	Long	144	199345	507016	5506068	28776045	Wesley Long (swlong@houstonmethodist.org)	Human	Human	RESP	Infection	USA	2014
SRR5387262	SRR5387262	SRS2079579	SAMN06438907	PRJNA376414	Long	102	148015	335128	5184809	28776045	Wesley Long (swlong@houstonmethodist.org)	Human	Human	URINE	Infection	USA	2014
SRR5387270	SRR5387270	SRS2079587	SAMN06438899	PRJNA376414	Long	96	210061	461418	5489220	28776045	Wesley Long (swlong@houstonmethodist.org)	Human	Human	URINE	Infection	USA	2014
SRR5387279	SRR5387279	SRS2079596	SAMN06438890	PRJNA376414	Long	146	185139	638647	5475103	28776045	Wesley Long (swlong@houstonmethodist.org)	Human	Human	URINE	Infection	USA	2014
SRR5387280	SRR5387280	SRS2079597	SAMN06438889	PRJNA376414	Long	116	259573	719386	5468047	28776045	Wesley Long (swlong@houstonmethodist.org)	Human	Human	BONE	Infection	USA	2014
SRR5387289	SRR5387289	SRS2079606	SAMN06438880	PRJNA376414	Long	96	227058	844307	5476770	28776045	Wesley Long (swlong@houstonmethodist.org)	Human	Human	URINE	Infection	USA	2014
SRR5387355	SRR5387355	SRS2079671	SAMN06438814	PRJNA376414	Long	144	137197	455182	5212707	28776045	Wesley Long (swlong@houstonmethodist.org)	Human	Human	RESP	Infection	USA	2014
SRR5387362	SRR5387362	SRS2079679	SAMN06438807	PRJNA376414	Long	77	200228	385123	5524015	28776045	Wesley Long (swlong@houstonmethodist.org)	Human	Human	URINE	Infection	USA	2014
SRR5387364	SRR5387364	SRS2079681	SAMN06438805	PRJNA376414	Long	65	174944	340220	5350223	28776045	Wesley Long (swlong@houstonmethodist.org)	Human	Human	RESP	Infection	USA	2014
SRR5387375	SRR5387375	SRS2079692	SAMN06438794	PRJNA376414	Long	130	223925	493709	5581825	28776045	Wesley Long (swlong@houstonmethodist.org)	Human	Human	URINE	Infection	USA	2014
SRR5387390	SRR5387390	SRS2079706	SAMN06438779	PRJNA376414	Long	135	279512	443562	5407862	28776045	Wesley Long (swlong@houstonmethodist.org)	Human	Human	URINE	Infection	USA	2014
SRR5387394	SRR5387394	SRS2079709	SAMN06438775	PRJNA376414	Long	108	150443	413264	5303643	28776045	Wesley Long (swlong@houstonmethodist.org)	Human	Human	RESP	Infection	USA	2014
SRR5387395	SRR5387395	SRS2079711	SAMN06438774	PRJNA376414	Long	112	154441	509283	5357162	28776045	Wesley Long (swlong@houstonmethodist.org)	Human	Human	WOUND	Infection	USA	2014
SRR5387423	SRR5387423	SRS2079739	SAMN06438746	PRJNA376414	Long	167	102628	324977	5709087	28776045	Wesley Long (swlong@houstonmethodist.org)	Human	Human	BLOOD	Infection	USA	2014
SRR5082445	INF293	SRS1840559	SAMN06112223	PRJNA351909	Alfred_KASPAH	150	229166	459113	5544270		Kelly Wyres (kelly.wyres@monash.edu)	Human	Human	Urine	Infection	Australia	2014
SRR5082447	INF275	SRS1840562	SAMN06112221	PRJNA351909	Alfred_KASPAH	99	304822	570801	5297482		Kelly Wyres (kelly.wyres@monash.edu)	Human	Human	Sputum	Infection	Australia	2013
SRR5082453	INF326	SRS1840568	SAMN06112227	PRJNA351909	Alfred_KASPAH	94	303785	610001	5396885		Kelly Wyres (kelly.wyres@monash.edu)	Human	Human	Wound	Infection	Australia	2014
SRR5082458	INF143	SRS1840573	SAMN06112219	PRJNA351909	Alfred_KASPAH	64	354922	863415	5410040		Kelly Wyres (kelly.wyres@monash.edu)	Human	Human	Urine	Infection	Australia	2013
SRR5082461	INF311	SRS1840575	SAMN06112225	PRJNA351909	Alfred_KASPAH	220	124857	344780	5633935		Kelly Wyres (kelly.wyres@monash.edu)	Human	Human	Sputum	Infection	Australia	2014
SRR5082468	KSB1_7B	SRS1840582	SAMN06112195	PRJNA351909	Alfred_KASPAH	89	321289	1168384	5163882		Kelly Wyres (kelly.wyres@monash.edu)	Human	Human	Gastrointestinal	Infection	Australia	2013
SRR26513955	2019.TE.22689.1.6	SRS19272640	SAMN37980921	PRJNA1032048	Italy_MVK_MIC	103	109272	397495	5592097		Alessandra Cornacchia a.cornacchia@izs.it	Animal	Wild boar	Faeces	Unknown	Italy	2018
SRR26513956	2019.TE.22689.1.5	SRS19272638	SAMN37980920	PRJNA1032048	Italy_MVK_MIC	64	714643	1646771	5357101		Alessandra Cornacchia a.cornacchia@izs.it	Food	Chicken	Skin	Unknown	Italy	2018
SRR26513960	2019.TE.22689.1.45	SRS19272635	SAMN37980919	PRJNA1032048	Italy_MVK_MIC	41	377043	1472526	5120151		Alessandra Cornacchia a.cornacchia@izs.it	Food	Chicken	Skin	Unknown	Italy	2019
SRR26513971	2019.TE.22689.1.44	SRS19272624	SAMN37980918	PRJNA1032048	Italy_MVK_MIC	187	225695	1085633	5519974		Alessandra Cornacchia a.cornacchia@izs.it	Food	Chicken	Skin	Unknown	Italy	2019
SRR26513982	2019.TE.22689.1.4	SRS19272613	SAMN37980917	PRJNA1032048	Italy_MVK_MIC	74	340276	749092	5299029		Alessandra Cornacchia a.cornacchia@izs.it	Food	Chicken	Skin	Unknown	Italy	2018
SRR26513983	2019.TE.22689.1.3	SRS19272612	SAMN37980916	PRJNA1032048	Italy_MVK_MIC	58	371263	748106	5326371		Alessandra Cornacchia a.cornacchia@izs.it	Food	Chicken	Skin	Unknown	Italy	2018
SRR26324307	KP47-20	SRS19104826	SAMN37733597	PRJNA1026096	milan_sanraffaele_2019	155	123368	320200	5289643		Francesca Saluzzo (francesca.saluzzo@gmail.com)	Human	Human	Bronchial aspirate		Italy	2020
SRR25520445	2019.TE.17588.1.14	SRS18504955	SAMN36814231	PRJNA1001640	Italy_MVK_MIC	54	367112	944370	5285198		Alessandra Cornacchia a.cornacchia@izs.it	Animal	European roe deer	Faeces	Unknown	Italy	2018
SRR25520446	2019.TE.17588.1.13	SRS18504954	SAMN36814230	PRJNA1001640	Italy_MVK_MIC	46	376946	1550767	5220836		Alessandra Cornacchia a.cornacchia@izs.it	Animal	European roe deer	Faeces	Unknown	Italy	2018
SRR25520447	2019.TE.17588.1.12	SRS18504953	SAMN36814229	PRJNA1001640	Italy_MVK_MIC	48	270693	1127250	5070765		Alessandra Cornacchia a.cornacchia@izs.it	Animal	European roe deer	Faeces	Unknown	Italy	2018
SRR25520448	2019.TE.17588.1.11	SRS18504952	SAMN36814228	PRJNA1001640	Italy_MVK_MIC	54	255375	671975	5280141		Alessandra Cornacchia a.cornacchia@izs.it	Animal	European roe deer	Faeces	Unknown	Italy	2018
SRR25520449	2019.TE.17588.1.10	SRS18504951	SAMN36814227	PRJNA1001640	Italy_MVK_MIC	94	203849	522416	5300141		Alessandra Cornacchia a.cornacchia@izs.it	Feed	n.a.	Feed	Unknown	Italy	2018
SRR25520450	2019.TE.17588.1.9	SRS18504950	SAMN36814226	PRJNA1001640	Italy_MVK_MIC	191	203419	502742	5610509		Alessandra Cornacchia a.cornacchia@izs.it	Feed	n.a.	Feed	Unknown	Italy	2018
SRR25520451	2019.TE.17588.1.56	SRS18504949	SAMN36814253	PRJNA1001640	Italy_MVK_MIC	70	659089	887521	5447431		Alessandra Cornacchia a.cornacchia@izs.it	Feed	n.a.	Feed	Unknown	Italy	2018
SRR25520453	2019.TE.17588.1.7	SRS18504947	SAMN36814225	PRJNA1001640	Italy_MVK_MIC	70	323171	471654	5182967		Alessandra Cornacchia a.cornacchia@izs.it	Feed	n.a.	Feed	Unknown	Italy	2018
SRR25520454	2019.TE.17588.1.48	SRS18504946	SAMN36814251	PRJNA1001640	Italy_MVK_MIC	81	355572	1014646	5392384		Alessandra Cornacchia a.cornacchia@izs.it	Feed	n.a.	Feed	Unknown	Italy	2018
SRR25520455	2019.TE.17588.1.47	SRS18504945	SAMN36814250	PRJNA1001640	Italy_MVK_MIC	50	224475	644906	5360690		Alessandra Cornacchia a.cornacchia@izs.it	Feed	n.a.	Feed	Unknown	Italy	2018
SRR25520471	2019.TE.17588.1.19	SRS18504929	SAMN36814235	PRJNA1001640	Italy_MVK_MIC	54	189146	501737	5189208		Alessandra Cornacchia a.cornacchia@izs.it	Food	Sheep	Raw milk	Unknown	Italy	2018
SRR25520473	2019.TE.17588.1.17	SRS18504927	SAMN36814233	PRJNA1001640	Italy_MVK_MIC	69	323775	849298	5417680		Alessandra Cornacchia a.cornacchia@izs.it	Human	Human	Faeces	Unknown	Italy	2018
SRR25520475	2019.TE.17588.1.5	SRS18504925	SAMN36814223	PRJNA1001640	Italy_MVK_MIC	86	235486	454735	5428215		Alessandra Cornacchia a.cornacchia@izs.it	Animal	Pig	Carcass swab	Unknown	Italy	2018
SRR25520476	2019.TE.17588.1.2	SRS18504924	SAMN36814222	PRJNA1001640	Italy_MVK_MIC	121	305089	469568	5474585		Alessandra Cornacchia a.cornacchia@izs.it	Feed	n.a.	Feed	Unknown	Italy	2018
SRR25522603	2021.TE.73017.1.15	SRS18506860	SAMN36814447	PRJNA1001640	Italy_MVK_MIC	110	135754	467587	5551556		Alessandra Cornacchia a.cornacchia@izs.it	Food	n.a.	Onions	Unknown	Italy	2020
SRR25522604	2021.TE.73017.1.13	SRS18506861	SAMN36814446	PRJNA1001640	Italy_MVK_MIC	160	180659	339978	5507558		Alessandra Cornacchia a.cornacchia@izs.it	Food	n.a.	Onions	Unknown	Italy	2020
SRR25522605	2021.TE.73017.1.12	SRS18506859	SAMN36814445	PRJNA1001640	Italy_MVK_MIC	79	255185	530288	5163437		Alessandra Cornacchia a.cornacchia@izs.it	Food	n.a.	Onions	Unknown	Italy	2020
SRR25522606	2021.TE.73017.1.11	SRS18506858	SAMN36814444	PRJNA1001640	Italy_MVK_MIC	59	256840	678526	5389380		Alessandra Cornacchia a.cornacchia@izs.it	Food	n.a.	Onions	Unknown	Italy	2020
SRR25522607	2021.TE.73017.1.10	SRS18506857	SAMN36814443	PRJNA1001640	Italy_MVK_MIC	87	319002	753051	5547793		Alessandra Cornacchia a.cornacchia@izs.it	Food	n.a.	Onions	Unknown	Italy	2020
SRR25522609	2021.TE.73017.1.9	SRS18506855	SAMN36814442	PRJNA1001640	Italy_MVK_MIC	88	371053	553348	5372123		Alessandra Cornacchia a.cornacchia@izs.it	Food	n.a.	Onions	Unknown	Italy	2020
SRR25522610	2021.TE.73017.1.8	SRS18506854	SAMN36814441	PRJNA1001640	Italy_MVK_MIC	114	323220	588192	5744915		Alessandra Cornacchia a.cornacchia@izs.it	Food	n.a.	Onions	Unknown	Italy	2020
SRR25522611	2021.TE.73017.1.7	SRS18506853	SAMN36814440	PRJNA1001640	Italy_MVK_MIC	148	318522	602679	5689952		Alessandra Cornacchia a.cornacchia@izs.it	Food	n.a.	Onions	Unknown	Italy	2020
SRR25522612	2021.TE.73017.1.5	SRS18506852	SAMN36814439	PRJNA1001640	Italy_MVK_MIC	93	253081	709861	5366761		Alessandra Cornacchia a.cornacchia@izs.it	Food	n.a.	Onions	Unknown	Italy	2020
SRR25522613	2021.TE.73017.1.4	SRS18506851	SAMN36814438	PRJNA1001640	Italy_MVK_MIC	82	230657	714918	5368710		Alessandra Cornacchia a.cornacchia@izs.it	Food	n.a.	Onions	Unknown	Italy	2020
SRR25522614	2021.TE.73017.1.3	SRS18506850	SAMN36814437	PRJNA1001640	Italy_MVK_MIC	111	275241	708675	5561157		Alessandra Cornacchia a.cornacchia@izs.it	Food	n.a.	Onions	Unknown	Italy	2020
SRR25522615	2021.TE.73017.1.2	SRS18506849	SAMN36814436	PRJNA1001640	Italy_MVK_MIC	164	301855	762307	5504725		Alessandra Cornacchia a.cornacchia@izs.it	Food	n.a.	Onions	Unknown	Italy	2020
SRR25522616	2021.TE.73012.1.10	SRS18506847	SAMN36814435	PRJNA1001640	Italy_MVK_MIC	72	263884	610093	5359085		Alessandra Cornacchia a.cornacchia@izs.it	Food	n.a.	Onions	Unknown	Italy	2020
SRR25522652	2019.TE.22693.1.10	SRS18506812	SAMN36814394	PRJNA1001640	Italy_MVK_MIC	72	255850	573093	5202244		Alessandra Cornacchia a.cornacchia@izs.it	Environment	Soil	Soil	Unknown	Italy	2019
SRR25531897	2019.TE.22689.1.96	SRS18514750	SAMN36814313	PRJNA1001640	Italy_MVK_MIC	91	338087	950490	5269493		Alessandra Cornacchia a.cornacchia@izs.it	Food	Bovine	Raw milk	Unknown	Italy	2018
SRR25531902	2019.TE.22689.1.87	SRS18514745	SAMN36814308	PRJNA1001640	Italy_MVK_MIC	64	400316	752172	5358556		Alessandra Cornacchia a.cornacchia@izs.it	Food	Bovine	Raw milk	Unknown	Italy	2018
SRR25531903	2019.TE.22689.1.86	SRS18514744	SAMN36814307	PRJNA1001640	Italy_MVK_MIC	71	367392	752172	5353592		Alessandra Cornacchia a.cornacchia@izs.it	Food	Bovine	Raw milk	Unknown	Italy	2018
SRR25531941	2019.TE.22689.1.28	SRS18514706	SAMN36814273	PRJNA1001640	Italy_MVK_MIC	61	430138	1708174	5447297		Alessandra Cornacchia a.cornacchia@izs.it	Animal	Fox	Faeces	Unknown	Italy	2018
SRR25531952	2019.TE.22689.1.7	SRS18514695	SAMN36814254	PRJNA1001640	Italy_MVK_MIC	135	133754	381171	5594233		Alessandra Cornacchia a.cornacchia@izs.it	Food	Sheep	Pecorino cheese	Unknown	Italy	2018
ERR1008628	INF068	ERS710888	SAMEA3357059	PRJEB6891	Alfred_KASPAH	88	358818	724065	5442210		Kelly Wyres (kelly.wyres@monash.edu)	Human	Human	Sputum	Infection	Australia	2013
ERR1008630	INF071	ERS710894	SAMEA3357065	PRJEB6891	Alfred_KASPAH	103	370409	912923	5501936		Kelly Wyres (kelly.wyres@monash.edu)	Human	Human	Urine	Infection	Australia	2013
ERR1008631	INF072	ERS710897	SAMEA3357068	PRJEB6891	Alfred_KASPAH	4	5362699	5362699	5610430		Kelly Wyres (kelly.wyres@monash.edu)	Human	Human	Sputum	Infection	Australia	2013
ERR1008633	INF074	ERS710901	SAMEA3357072	PRJEB6891	Alfred_KASPAH	76	358876	1151373	5413232		Kelly Wyres (kelly.wyres@monash.edu)	Human	Human	Blood	Infection	Australia	2013
ERR1008636	INF077	ERS710907	SAMEA3357078	PRJEB6891	Alfred_KASPAH	71	372950	797955	5290488		Kelly Wyres (kelly.wyres@monash.edu)	Human	Human	Urine	Infection	Australia	2013
ERR1008637	INF078	ERS710908	SAMEA3357079	PRJEB6891	Alfred_KASPAH	2	5295441	5295441	5695354		Kelly Wyres (kelly.wyres@monash.edu)	Human	Human	Urine	Infection	Australia	2013
ERR1008638	INF079	ERS710910	SAMEA3357081	PRJEB6891	Alfred_KASPAH	2	5407002	5407002	5640934		Kelly Wyres (kelly.wyres@monash.edu)	Human	Human	Urine	Infection	Australia	2013
ERR1008639	INF080	ERS710912	SAMEA3357083	PRJEB6891	Alfred_KASPAH	96	347226	968383	5650888		Kelly Wyres (kelly.wyres@monash.edu)	Human	Human	Urine	Infection	Australia	2013
ERR1008641	INF082	ERS710916	SAMEA3357087	PRJEB6891	Alfred_KASPAH	182	142982	379863	5536774		Kelly Wyres (kelly.wyres@monash.edu)	Human	Human	Urine	Infection	Australia	2013
ERR1008642	INF083	ERS710918	SAMEA3357089	PRJEB6891	Alfred_KASPAH	61	443899	1008467	5438162		Kelly Wyres (kelly.wyres@monash.edu)	Human	Human	Urine	Infection	Australia	2013
ERR1008643	INF084	ERS710920	SAMEA3357091	PRJEB6891	Alfred_KASPAH	85	504806	719844	5288557		Kelly Wyres (kelly.wyres@monash.edu)	Human	Human	Urine	Infection	Australia	2013
ERR1008649	INF090	ERS710932	SAMEA3357103	PRJEB6891	Alfred_KASPAH	66	332392	785312	5341280		Kelly Wyres (kelly.wyres@monash.edu)	Human	Human	Urine	Infection	Australia	2013
ERR1008650	INF091	ERS710935	SAMEA3357106	PRJEB6891	Alfred_KASPAH	81	319097	1040951	5486364		Kelly Wyres (kelly.wyres@monash.edu)	Human	Human	Urine	Infection	Australia	2013
ERR1008651	INF092	ERS710937	SAMEA3357108	PRJEB6891	Alfred_KASPAH	54	583464	1646077	5296939		Kelly Wyres (kelly.wyres@monash.edu)	Human	Human	Sputum	Infection	Australia	2013
ERR1008655	INF096	ERS710945	SAMEA3357116	PRJEB6891	Alfred_KASPAH	111	335176	604142	5422340		Kelly Wyres (kelly.wyres@monash.edu)	Human	Human	Urine	Infection	Australia	2013
ERR1008656	INF097	ERS710946	SAMEA3357117	PRJEB6891	Alfred_KASPAH	101	404490	945780	5450574		Kelly Wyres (kelly.wyres@monash.edu)	Human	Human	Urine	Infection	Australia	2013
ERR1008657	INF098	ERS710793	SAMEA3356964	PRJEB6891	Alfred_KASPAH	81	247576	621207	5369696		Kelly Wyres (kelly.wyres@monash.edu)	Human	Human	Urine	Infection	Australia	2013
ERR1008658	INF099	ERS710795	SAMEA3356966	PRJEB6891	Alfred_KASPAH	63	428079	1232385	5284851		Kelly Wyres (kelly.wyres@monash.edu)	Human	Human	Urine	Infection	Australia	2013
ERR1008659	INF100	ERS710796	SAMEA3356967	PRJEB6891	Alfred_KASPAH	42	458478	1034810	5261729		Kelly Wyres (kelly.wyres@monash.edu)	Human	Human	Wound	Infection	Australia	2013
ERR1008660	INF101	ERS710798	SAMEA3356969	PRJEB6891	Alfred_KASPAH	74	374899	852985	5468103		Kelly Wyres (kelly.wyres@monash.edu)	Human	Human	Urine	Infection	Australia	2013
ERR1008661	INF102	ERS710799	SAMEA3356970	PRJEB6891	Alfred_KASPAH	9	5232790	5232790	5646982		Kelly Wyres (kelly.wyres@monash.edu)	Human	Human	Urine	Infection	Australia	2013
ERR1008663	INF104	ERS710802	SAMEA3356973	PRJEB6891	Alfred_KASPAH	85	319097	1040951	5486211		Kelly Wyres (kelly.wyres@monash.edu)	Human	Human	Urine	Infection	Australia	2013
ERR1008665	INF106	ERS710805	SAMEA3356976	PRJEB6891	Alfred_KASPAH	50	1053574	1599699	5267432		Kelly Wyres (kelly.wyres@monash.edu)	Human	Human	Urine	Infection	Australia	2013
ERR1008667	INF108	ERS710809	SAMEA3356980	PRJEB6891	Alfred_KASPAH	60	370561	742019	5175392		Kelly Wyres (kelly.wyres@monash.edu)	Human	Human	Blood	Infection	Australia	2013
ERR1008668	INF109	ERS710810	SAMEA3356981	PRJEB6891	Alfred_KASPAH	47	349952	959446	5106556		Kelly Wyres (kelly.wyres@monash.edu)	Human	Human	Bronchial Alveolar Lavage	Infection	Australia	2013
ERR1008669	INF110	ERS710813	SAMEA3356984	PRJEB6891	Alfred_KASPAH	111	338777	573066	5423196		Kelly Wyres (kelly.wyres@monash.edu)	Human	Human	Sputum	Infection	Australia	2013
ERR1008672	INF113	ERS710819	SAMEA3356990	PRJEB6891	Alfred_KASPAH	110	266085	578932	5517361		Kelly Wyres (kelly.wyres@monash.edu)	Human	Human	Urine	Infection	Australia	2013
ERR1008675	INF116	ERS710826	SAMEA3356997	PRJEB6891	Alfred_KASPAH	3	5270163	5270163	5465612		Kelly Wyres (kelly.wyres@monash.edu)	Human	Human	Urine	Infection	Australia	2013
ERR1008676	INF117	ERS710828	SAMEA3356999	PRJEB6891	Alfred_KASPAH	39	522095	1304468	5128969		Kelly Wyres (kelly.wyres@monash.edu)	Human	Human	Urine	Infection	Australia	2013
ERR1008678	INF119	ERS710832	SAMEA3357003	PRJEB6891	Alfred_KASPAH	2	5181281	5181281	5414724		Kelly Wyres (kelly.wyres@monash.edu)	Human	Human	Urine	Infection	Australia	2013
ERR1008679	INF120	ERS710835	SAMEA3357006	PRJEB6891	Alfred_KASPAH	91	294176	916756	5411633		Kelly Wyres (kelly.wyres@monash.edu)	Human	Human	Urine	Infection	Australia	2013
ERR1008681	INF122	ERS710838	SAMEA3357009	PRJEB6891	Alfred_KASPAH	3	5367150	5367150	5445934		Kelly Wyres (kelly.wyres@monash.edu)	Human	Human	Urine	Infection	Australia	2013
ERR1008684	INF125	ERS710845	SAMEA3357016	PRJEB6891	Alfred_KASPAH	3	5282782	5282782	5456823		Kelly Wyres (kelly.wyres@monash.edu)	Human	Human	Urine	Infection	Australia	2013
ERR1008685	INF126	ERS710847	SAMEA3357018	PRJEB6891	Alfred_KASPAH	60	313195	803403	5396995		Kelly Wyres (kelly.wyres@monash.edu)	Human	Human	Urine	Infection	Australia	2013
ERR1008687	INF128	ERS710851	SAMEA3357022	PRJEB6891	Alfred_KASPAH	276	101362	274584	5465751		Kelly Wyres (kelly.wyres@monash.edu)	Human	Human	Sputum	Infection	Australia	2013
ERR1008688	INF129	ERS710853	SAMEA3357024	PRJEB6891	Alfred_KASPAH	82	371048	885647	5370390		Kelly Wyres (kelly.wyres@monash.edu)	Human	Human	Urine	Infection	Australia	2013
ERR1008689	INF130	ERS710856	SAMEA3357027	PRJEB6891	Alfred_KASPAH	146	214694	1010770	5534997		Kelly Wyres (kelly.wyres@monash.edu)	Human	Human	Urine	Infection	Australia	2013
ERR1008690	INF131	ERS710858	SAMEA3357029	PRJEB6891	Alfred_KASPAH	97	180032	541272	5254317		Kelly Wyres (kelly.wyres@monash.edu)	Human	Human	Urine	Infection	Australia	2013
ERR1008691	INF132	ERS710860	SAMEA3357031	PRJEB6891	Alfred_KASPAH	54	371522	1080139	5106253		Kelly Wyres (kelly.wyres@monash.edu)	Human	Human	Urine	Infection	Australia	2013
ERR1008693	INF134	ERS710864	SAMEA3357035	PRJEB6891	Alfred_KASPAH	92	293314	499750	5245103		Kelly Wyres (kelly.wyres@monash.edu)	Human	Human	Blood	Infection	Australia	2013
ERR1008697	INF139	ERS710873	SAMEA3357044	PRJEB6891	Alfred_KASPAH	68	324557	1083096	5486327		Kelly Wyres (kelly.wyres@monash.edu)	Human	Human	Urine	Infection	Australia	2013
ERR1008701	INF144	ERS710881	SAMEA3357052	PRJEB6891	Alfred_KASPAH	2	5249355	5249355	5435996		Kelly Wyres (kelly.wyres@monash.edu)	Human	Human	Blood	Infection	Australia	2013
ERR1008702	INF145	ERS710883	SAMEA3357054	PRJEB6891	Alfred_KASPAH	4	5267448	5267448	5404716		Kelly Wyres (kelly.wyres@monash.edu)	Human	Human	Blood	Infection	Australia	2013
ERR1008704	INF147	ERS710887	SAMEA3357058	PRJEB6891	Alfred_KASPAH	119	361101	837769	5602068		Kelly Wyres (kelly.wyres@monash.edu)	Human	Human	Urine	Infection	Australia	2013
ERR1008706	INF149	ERS710891	SAMEA3357062	PRJEB6891	Alfred_KASPAH	55	471431	884687	5258766		Kelly Wyres (kelly.wyres@monash.edu)	Human	Human	Urine	Infection	Australia	2013
ERR1008707	INF150	ERS710893	SAMEA3357064	PRJEB6891	Alfred_KASPAH	68	433618	732608	5256890		Kelly Wyres (kelly.wyres@monash.edu)	Human	Human	Fluid	Infection	Australia	2013
ERR1008708	INF151	ERS710895	SAMEA3357066	PRJEB6891	Alfred_KASPAH	9	5369222	5369222	5750860		Kelly Wyres (kelly.wyres@monash.edu)	Human	Human	Sputum	Infection	Australia	2013
ERR1008710	INF153	ERS710898	SAMEA3357069	PRJEB6891	Alfred_KASPAH	67	443899	1008467	5437529		Kelly Wyres (kelly.wyres@monash.edu)	Human	Human	Urine	Infection	Australia	2013
ERR1008713	INF248	ERS711050	SAMEA3357221	PRJEB6891	Alfred_KASPAH	40	843218	1925369	5181810		Kelly Wyres (kelly.wyres@monash.edu)	Human	Human	Urine	Infection	Australia	2013
ERR1008716	INF251	ERS711056	SAMEA3357227	PRJEB6891	Alfred_KASPAH	108	357448	920638	5485644		Kelly Wyres (kelly.wyres@monash.edu)	Human	Human	Urine	Infection	Australia	2013
ERR1008717	INF252	ERS711058	SAMEA3357229	PRJEB6891	Alfred_KASPAH	98	475828	980744	5427255		Kelly Wyres (kelly.wyres@monash.edu)	Human	Human	Urine	Infection	Australia	2013
ERR1008718	INF253	ERS711059	SAMEA3357230	PRJEB6891	Alfred_KASPAH	89	370494	735606	5462920		Kelly Wyres (kelly.wyres@monash.edu)	Human	Human	Urine	Infection	Australia	2013
ERR1008719	INF256	ERS711063	SAMEA3357234	PRJEB6891	Alfred_KASPAH	167	143012	744984	5418369		Kelly Wyres (kelly.wyres@monash.edu)	Human	Human	Urine	Infection	Australia	2013
ERR1008720	INF257	ERS711065	SAMEA3357236	PRJEB6891	Alfred_KASPAH	79	289127	848353	5289021		Kelly Wyres (kelly.wyres@monash.edu)	Human	Human	Urine	Infection	Australia	2013
ERR1008721	INF258	ERS711067	SAMEA3357238	PRJEB6891	Alfred_KASPAH	113	328089	687846	5591536		Kelly Wyres (kelly.wyres@monash.edu)	Human	Human	Urine	Infection	Australia	2013
ERR1008725	INF262	ERS711075	SAMEA3357246	PRJEB6891	Alfred_KASPAH	89	276109	626724	5557456		Kelly Wyres (kelly.wyres@monash.edu)	Human	Human	Wound	Infection	Australia	2013
ERR1008726	INF264	ERS711078	SAMEA3357249	PRJEB6891	Alfred_KASPAH	110	332525	630054	5525063		Kelly Wyres (kelly.wyres@monash.edu)	Human	Human	Urine	Infection	Australia	2013
ERR1008727	INF265	ERS711080	SAMEA3357251	PRJEB6891	Alfred_KASPAH	57	428344	926085	5413387		Kelly Wyres (kelly.wyres@monash.edu)	Human	Human	Sputum	Infection	Australia	2013
ERR1008730	INF269	ERS711088	SAMEA3357259	PRJEB6891	Alfred_KASPAH	46	562386	1189321	5461158		Kelly Wyres (kelly.wyres@monash.edu)	Human	Human	Urine	Infection	Australia	2013
ERR1008732	INF271	ERS711092	SAMEA3357263	PRJEB6891	Alfred_KASPAH	61	326365	976179	5374487		Kelly Wyres (kelly.wyres@monash.edu)	Human	Human	Urine	Infection	Australia	2013
ERR1008734	INF273	ERS711096	SAMEA3357267	PRJEB6891	Alfred_KASPAH	83	322161	1137610	5450340		Kelly Wyres (kelly.wyres@monash.edu)	Human	Human	Blood	Infection	Australia	2013
ERR1008741	INF283	ERS711109	SAMEA3357280	PRJEB6891	Alfred_KASPAH	75	367375	707457	5486527		Kelly Wyres (kelly.wyres@monash.edu)	Human	Human	Urine	Infection	Australia	2014
ERR1008742	INF284	ERS711111	SAMEA3357282	PRJEB6891	Alfred_KASPAH	100	321165	559578	5485929		Kelly Wyres (kelly.wyres@monash.edu)	Human	Human	Urine	Infection	Australia	2014
ERR1008750	INF292	ERS711127	SAMEA3357298	PRJEB6891	Alfred_KASPAH	101	593360	719814	5505942		Kelly Wyres (kelly.wyres@monash.edu)	Human	Human	Urine	Infection	Australia	2014
ERR1008751	INF294	ERS711129	SAMEA3357300	PRJEB6891	Alfred_KASPAH	126	319218	492555	5334907		Kelly Wyres (kelly.wyres@monash.edu)	Human	Human	Urine	Infection	Australia	2014
ERR1008754	INF297	ERS710982	SAMEA3357153	PRJEB6891	Alfred_KASPAH	132	192620	513206	5597208		Kelly Wyres (kelly.wyres@monash.edu)	Human	Human	Urine	Infection	Australia	2014
ERR1008757	INF301	ERS710988	SAMEA3357159	PRJEB6891	Alfred_KASPAH	196	109867	374721	5290390		Kelly Wyres (kelly.wyres@monash.edu)	Human	Human	Sputum	Infection	Australia	2014
ERR1008759	INF303	ERS710992	SAMEA3357163	PRJEB6891	Alfred_KASPAH	72	390138	903253	5218781		Kelly Wyres (kelly.wyres@monash.edu)	Human	Human	Wound	Infection	Australia	2014
ERR1008761	INF306	ERS710996	SAMEA3357167	PRJEB6891	Alfred_KASPAH	60	404205	966710	5247790		Kelly Wyres (kelly.wyres@monash.edu)	Human	Human	Urine	Infection	Australia	2014
ERR1008763	INF308	ERS711000	SAMEA3357171	PRJEB6891	Alfred_KASPAH	60	555535	781493	5268228		Kelly Wyres (kelly.wyres@monash.edu)	Human	Human	Urine	Infection	Australia	2014
ERR1008768	INF315	ERS711010	SAMEA3357181	PRJEB6891	Alfred_KASPAH	47	852527	1847594	5280077		Kelly Wyres (kelly.wyres@monash.edu)	Human	Human	Blood	Infection	Australia	2014
ERR1008772	INF319	ERS711016	SAMEA3357187	PRJEB6891	Alfred_KASPAH	5	5364521	5364521	5871737		Kelly Wyres (kelly.wyres@monash.edu)	Human	Human	Urine	Infection	Australia	2014
ERR1008774	INF321	ERS711020	SAMEA3357191	PRJEB6891	Alfred_KASPAH	10	5095788	5095788	5357440		Kelly Wyres (kelly.wyres@monash.edu)	Human	Human	Urine	Infection	Australia	2014
ERR1008780	INF328	ERS711035	SAMEA3357206	PRJEB6891	Alfred_KASPAH	105	348925	996467	5534521		Kelly Wyres (kelly.wyres@monash.edu)	Human	Human	Urine	Infection	Australia	2014
ERR1008783	INF331	ERS711041	SAMEA3357212	PRJEB6891	Alfred_KASPAH	2	5243953	5243953	5428648		Kelly Wyres (kelly.wyres@monash.edu)	Human	Human	Blood	Infection	Australia	2014
ERR1008784	INF334	ERS711043	SAMEA3357214	PRJEB6891	Alfred_KASPAH	5	5237440	5237440	5526375		Kelly Wyres (kelly.wyres@monash.edu)	Human	Human	Urine	Infection	Australia	2014
ERR1008787	INF337	ERS711049	SAMEA3357220	PRJEB6891	Alfred_KASPAH	194	96023	330907	5375906		Kelly Wyres (kelly.wyres@monash.edu)	Human	Human	Wound	Infection	Australia	2014
ERR1008788	INF338	ERS711051	SAMEA3357222	PRJEB6891	Alfred_KASPAH	177	154073	300025	5436441		Kelly Wyres (kelly.wyres@monash.edu)	Human	Human	Urine	Infection	Australia	2014
ERR1008789	INF340	ERS711053	SAMEA3357224	PRJEB6891	Alfred_KASPAH	96	367600	660868	5536366		Kelly Wyres (kelly.wyres@monash.edu)	Human	Human	Urine	Infection	Australia	2014
ERR1008793	INF346	ERS711066	SAMEA3357237	PRJEB6891	Alfred_KASPAH	5	5222404	5222404	5319043		Kelly Wyres (kelly.wyres@monash.edu)	Human	Human	Sputum	Infection	Australia	2014
ERR1008794	INF347	ERS711068	SAMEA3357239	PRJEB6891	Alfred_KASPAH	147	302664	950531	5701936		Kelly Wyres (kelly.wyres@monash.edu)	Human	Human	Blood	Infection	Australia	2014
ERR1015281	INF348	ERS711070	SAMEA3357241	PRJEB6891	Alfred_KASPAH	3	5151522	5151522	5427620		Kelly Wyres (kelly.wyres@monash.edu)	Human	Human	Urine	Infection	Australia	2014
ERR1015283	INF350	ERS711074	SAMEA3357245	PRJEB6891	Alfred_KASPAH	2	5357061	5357061	5509460		Kelly Wyres (kelly.wyres@monash.edu)	Human	Human	Sputum	Infection	Australia	2014
ERR1015284	INF351	ERS711076	SAMEA3357247	PRJEB6891	Alfred_KASPAH	80	378893	927740	5570162		Kelly Wyres (kelly.wyres@monash.edu)	Human	Human	Sputum	Infection	Australia	2014
ERR1015286	INF353	ERS711081	SAMEA3357252	PRJEB6891	Alfred_KASPAH	53	419142	854113	5480135		Kelly Wyres (kelly.wyres@monash.edu)	Human	Human	Wound	Infection	Australia	2014
ERR1015289	INF356	ERS711087	SAMEA3357258	PRJEB6891	Alfred_KASPAH	86	593360	719814	5345877		Kelly Wyres (kelly.wyres@monash.edu)	Human	Human	Urine	Infection	Australia	2014
ERR1015290	INF358	ERS711091	SAMEA3357262	PRJEB6891	Alfred_KASPAH	2	5300439	5300439	5570307		Kelly Wyres (kelly.wyres@monash.edu)	Human	Human	Urine	Infection	Australia	2014
ERR1015295	KSB1_1A	ERS711103	SAMEA3357274	PRJEB6891	Alfred_KASPAH	95	350098	579780	5310655		Kelly Wyres (kelly.wyres@monash.edu)	Human	Human	Gastrointestinal	Infection	Australia	2013
ERR1015297	KSB1_4A	ERS711110	SAMEA3357281	PRJEB6891	Alfred_KASPAH	58	387344	615112	5183209		Kelly Wyres (kelly.wyres@monash.edu)	Human	Human	Gastrointestinal	Infection	Australia	2013
ERR1015300	KSB1_8A	ERS711118	SAMEA3357289	PRJEB6891	Alfred_KASPAH	76	273436	526569	5395116		Kelly Wyres (kelly.wyres@monash.edu)	Human	Human	Gastrointestinal	Infection	Australia	2013
ERR1015304	KSB1_4B	ERS711126	SAMEA3357297	PRJEB6891	Alfred_KASPAH	178	185928	355228	5528460		Kelly Wyres (kelly.wyres@monash.edu)	Human	Human	Gastrointestinal	Infection	Australia	2013
ERR1015307	KSB1_1C	ERS711133	SAMEA3357304	PRJEB6891	Alfred_KASPAH	146	300734	546506	5557445		Kelly Wyres (kelly.wyres@monash.edu)	Human	Human	Gastrointestinal	Infection	Australia	2013
ERR1015308	KSB1_4C	ERS711136	SAMEA3357307	PRJEB6891	Alfred_KASPAH	105	216080	706020	5418142		Kelly Wyres (kelly.wyres@monash.edu)	Human	Human	Gastrointestinal	Infection	Australia	2013
ERR1015309	KSB1_5C	ERS711137	SAMEA3357308	PRJEB6891	Alfred_KASPAH	229	104330	428467	5388052		Kelly Wyres (kelly.wyres@monash.edu)	Human	Human	Gastrointestinal	Infection	Australia	2013
ERR1015310	KSB1_6C	ERS711138	SAMEA3357309	PRJEB6891	Alfred_KASPAH	128	209189	393263	5558536		Kelly Wyres (kelly.wyres@monash.edu)	Human	Human	Gastrointestinal	Infection	Australia	2013
ERR1015314	KSB1_10C	ERS711142	SAMEA3357313	PRJEB6891	Alfred_KASPAH	79	360256	832383	5435258		Kelly Wyres (kelly.wyres@monash.edu)	Human	Human	Gastrointestinal	Infection	Australia	2013
ERR1015315	KSB1_1D	ERS711143	SAMEA3357314	PRJEB6891	Alfred_KASPAH	167	477312	1018715	5596547		Kelly Wyres (kelly.wyres@monash.edu)	Human	Human	Gastrointestinal	Infection	Australia	2013
ERR1015316	KSB1_2D	ERS711144	SAMEA3357315	PRJEB6891	Alfred_KASPAH	64	386130	727164	5216324		Kelly Wyres (kelly.wyres@monash.edu)	Human	Human	Gastrointestinal	Infection	Australia	2013
ERR1015317	KSB1_3D	ERS711145	SAMEA3357316	PRJEB6891	Alfred_KASPAH	244	97852	267282	5512557		Kelly Wyres (kelly.wyres@monash.edu)	Human	Human	Throat	Infection	Australia	2013
ERR1015318	KSB1_4D	ERS711146	SAMEA3357317	PRJEB6891	Alfred_KASPAH	80	429416	894124	5487300		Kelly Wyres (kelly.wyres@monash.edu)	Human	Human	Gastrointestinal	Infection	Australia	2013
ERR1015320	KSB1_7D	ERS711148	SAMEA3357319	PRJEB6891	Alfred_KASPAH	133	283782	487790	5729963		Kelly Wyres (kelly.wyres@monash.edu)	Human	Human	Gastrointestinal	Infection	Australia	2013
ERR1015322	KSB1_2E	ERS711152	SAMEA3357323	PRJEB6891	Alfred_KASPAH	104	217289	743504	5745509		Kelly Wyres (kelly.wyres@monash.edu)	Human	Human	Gastrointestinal	Infection	Australia	2013
ERR1015323	KSB1_3E	ERS711153	SAMEA3357324	PRJEB6891	Alfred_KASPAH	289	100728	528610	5585647		Kelly Wyres (kelly.wyres@monash.edu)	Human	Human	Gastrointestinal	Infection	Australia	2013
ERR1023629	KSB1_5E	ERS711155	SAMEA3357326	PRJEB6891	Alfred_KASPAH	148	237897	371849	5656576		Kelly Wyres (kelly.wyres@monash.edu)	Human	Human	Gastrointestinal	Infection	Australia	2013
ERR1023630	KSB1_6E	ERS711156	SAMEA3357327	PRJEB6891	Alfred_KASPAH	99	404428	890809	5526288		Kelly Wyres (kelly.wyres@monash.edu)	Human	Human	Throat	Infection	Australia	2013
ERR1023631	KSB1_7E	ERS711157	SAMEA3357328	PRJEB6891	Alfred_KASPAH	3	5232513	5232513	5448674		Kelly Wyres (kelly.wyres@monash.edu)	Human	Human	Rectum	Infection	Australia	2013
ERR1023633	KSB1_9E	ERS711159	SAMEA3357330	PRJEB6891	Alfred_KASPAH	123	179986	511320	5278107		Kelly Wyres (kelly.wyres@monash.edu)	Human	Human	Throat	Infection	Australia	2013
ERR1023635	KSB1_1F	ERS711161	SAMEA3357332	PRJEB6891	Alfred_KASPAH	49	545707	973615	5354947		Kelly Wyres (kelly.wyres@monash.edu)	Human	Human	Gastrointestinal	Infection	Australia	2013
ERR1023639	KSB1_5F	ERS711165	SAMEA3357336	PRJEB6891	Alfred_KASPAH	41	526414	900016	5154164		Kelly Wyres (kelly.wyres@monash.edu)	Human	Human	Gastrointestinal	Infection	Australia	2013
ERR1023640	KSB1_7F	ERS711166	SAMEA3357337	PRJEB6891	Alfred_KASPAH	3	5276478	5276478	5419864		Kelly Wyres (kelly.wyres@monash.edu)	Human	Human	Rectum	Infection	Australia	2013
ERR1023644	KSB1_1G	ERS711170	SAMEA3357341	PRJEB6891	Alfred_KASPAH	64	319082	535883	5124856		Kelly Wyres (kelly.wyres@monash.edu)	Human	Human	Gastrointestinal	Infection	Australia	2013
ERR1023646	KSB1_3G	ERS711172	SAMEA3357343	PRJEB6891	Alfred_KASPAH	113	273893	505226	5410233		Kelly Wyres (kelly.wyres@monash.edu)	Human	Human	Gastrointestinal	Infection	Australia	2013
ERR1023648	KSB1_6G	ERS711174	SAMEA3357345	PRJEB6891	Alfred_KASPAH	7	5333974	5333974	5904790		Kelly Wyres (kelly.wyres@monash.edu)	Human	Human	Throat	Infection	Australia	2013
ERR1023650	KSB1_8G	ERS711176	SAMEA3357347	PRJEB6891	Alfred_KASPAH	56	380402	999376	5355181		Kelly Wyres (kelly.wyres@monash.edu)	Human	Human	Gastrointestinal	Infection	Australia	2013
ERR1023652	KSB1_10G	ERS711178	SAMEA3357349	PRJEB6891	Alfred_KASPAH	182	129136	266767	5255540		Kelly Wyres (kelly.wyres@monash.edu)	Human	Human	Gastrointestinal	Infection	Australia	2014
ERR1023656	KSB1_7H	ERS711183	SAMEA3357354	PRJEB6891	Alfred_KASPAH	64	362815	1121128	5176618		Kelly Wyres (kelly.wyres@monash.edu)	Human	Human	Gastrointestinal	Infection	Australia	2014
ERR1023660	KSB1_1I	ERS711187	SAMEA3357358	PRJEB6891	Alfred_KASPAH	3	5183069	5183069	5505832		Kelly Wyres (kelly.wyres@monash.edu)	Human	Human	Rectum	Infection	Australia	2014
ERR1023664	KSB1_6I	ERS711191	SAMEA3357362	PRJEB6891	Alfred_KASPAH	218	116486	366128	5700824		Kelly Wyres (kelly.wyres@monash.edu)	Human	Human	Gastrointestinal	Infection	Australia	2014
ERR1023665	KSB1_8I	ERS711192	SAMEA3357363	PRJEB6891	Alfred_KASPAH	70	410194	1206954	5460869		Kelly Wyres (kelly.wyres@monash.edu)	Human	Human	Throat	Infection	Australia	2014
ERR1023669	KSB1_3J	ERS711199	SAMEA3357370	PRJEB6891	Alfred_KASPAH	83	360321	948601	5454871		Kelly Wyres (kelly.wyres@monash.edu)	Human	Human	Gastrointestinal	Infection	Australia	2014
ERR1023673	KSB1_9J	ERS711207	SAMEA3357378	PRJEB6891	Alfred_KASPAH	4	5356508	5356508	5661247		Kelly Wyres (kelly.wyres@monash.edu)	Human	Human	Rectum	Infection	Australia	2014
ERR1023681	KSB2_7A	ERS711225	SAMEA3357396	PRJEB6891	Alfred_KASPAH	62	393620	894885	5215968		Kelly Wyres (kelly.wyres@monash.edu)	Human	Human	Gastrointestinal	Infection	Australia	2014
ERR1023682	KSB2_8A	ERS711227	SAMEA3357398	PRJEB6891	Alfred_KASPAH	60	391097	669488	5398051		Kelly Wyres (kelly.wyres@monash.edu)	Human	Human	Gastrointestinal	Infection	Australia	2014
ERR1023687	KSB2_3B	ERS711239	SAMEA3357410	PRJEB6891	Alfred_KASPAH	53	308631	1366943	5378082		Kelly Wyres (kelly.wyres@monash.edu)	Human	Human	Gastrointestinal	Infection	Australia	2014
ERR1023688	KSB2_4B	ERS711241	SAMEA3357412	PRJEB6891	Alfred_KASPAH	72	475549	758731	5187730		Kelly Wyres (kelly.wyres@monash.edu)	Human	Human	Gastrointestinal	Infection	Australia	2014
ERR1023689	KSB2_6B	ERS711243	SAMEA3357414	PRJEB6891	Alfred_KASPAH	53	308631	1366943	5378082		Kelly Wyres (kelly.wyres@monash.edu)	Human	Human	Gastrointestinal	Infection	Australia	2014
ERR1023690	KSB2_7B	ERS711245	SAMEA3357416	PRJEB6891	Alfred_KASPAH	53	308631	1366943	5378083		Kelly Wyres (kelly.wyres@monash.edu)	Human	Human	Gastrointestinal	Infection	Australia	2014
ERR1023697	KSB2_8C	ERS711260	SAMEA3357431	PRJEB6891	Alfred_KASPAH	73	352425	899434	5150593		Kelly Wyres (kelly.wyres@monash.edu)	Human	Human	Gastrointestinal	Infection	Australia	2014
ERR1023698	KSB2_9C	ERS711262	SAMEA3357433	PRJEB6891	Alfred_KASPAH	59	430497	858505	5270368		Kelly Wyres (kelly.wyres@monash.edu)	Human	Human	Gastrointestinal	Infection	Australia	2014
ERR1023699	KSB2_10C	ERS711264	SAMEA3357435	PRJEB6891	Alfred_KASPAH	78	610982	798342	5424994		Kelly Wyres (kelly.wyres@monash.edu)	Human	Human	Gastrointestinal	Infection	Australia	2014
ERR1023703	KSB2_4D	ERS711272	SAMEA3357443	PRJEB6891	Alfred_KASPAH	83	361247	656252	5384044		Kelly Wyres (kelly.wyres@monash.edu)	Human	Human	Gastrointestinal	Infection	Australia	2014
ERR1023704	KSB2_6D	ERS711276	SAMEA3357447	PRJEB6891	Alfred_KASPAH	51	368277	888165	5180309		Kelly Wyres (kelly.wyres@monash.edu)	Human	Human	Gastrointestinal	Infection	Australia	2014
ERR1023718	INF229	ERS711017	SAMEA3357188	PRJEB6891	Alfred_KASPAH	232	36376	164514	5406177		Kelly Wyres (kelly.wyres@monash.edu)	Human	Human	Urine	Infection	Australia	2013
ERR1023721	INF342	ERS711057	SAMEA3357228	PRJEB6891	Alfred_KASPAH	141	215084	524371	5610691		Kelly Wyres (kelly.wyres@monash.edu)	Human	Human	Blood	Infection	Australia	2014
ERR1023722	INF357	ERS711089	SAMEA3357260	PRJEB6891	Alfred_KASPAH	8	5219342	5219342	5434792		Kelly Wyres (kelly.wyres@monash.edu)	Human	Human	Urine	Infection	Australia	2014
ERR1023738	INF002	ERS710775	SAMEA3356946	PRJEB6891	Alfred_KASPAH	85	355107	853063	5607363		Kelly Wyres (kelly.wyres@monash.edu)	Human	Human	Sputum	Infection	Australia	2013
ERR1023740	INF004	ERS710777	SAMEA3356948	PRJEB6891	Alfred_KASPAH	67	473803	1441193	5317365		Kelly Wyres (kelly.wyres@monash.edu)	Human	Human	Urine	Infection	Australia	2013
ERR1023742	INF006	ERS710779	SAMEA3356950	PRJEB6891	Alfred_KASPAH	84	380351	1052651	5548094		Kelly Wyres (kelly.wyres@monash.edu)	Human	Human	Tip	Infection	Australia	2013
ERR1023743	INF007	ERS710780	SAMEA3356951	PRJEB6891	Alfred_KASPAH	3	5243469	5243469	5589841		Kelly Wyres (kelly.wyres@monash.edu)	Human	Human	Urine	Infection	Australia	2013
ERR1023746	INF011	ERS710783	SAMEA3356954	PRJEB6891	Alfred_KASPAH	54	381128	1186416	5431574		Kelly Wyres (kelly.wyres@monash.edu)	Human	Human	Urine	Infection	Australia	2013
ERR1023747	INF012	ERS710784	SAMEA3356955	PRJEB6891	Alfred_KASPAH	51	789307	1134722	5263436		Kelly Wyres (kelly.wyres@monash.edu)	Human	Human	Urine	Infection	Australia	2013
ERR1023748	INF013	ERS710785	SAMEA3356956	PRJEB6891	Alfred_KASPAH	68	394798	1186094	5228020		Kelly Wyres (kelly.wyres@monash.edu)	Human	Human	Urine	Infection	Australia	2013
ERR1023750	INF017	ERS710789	SAMEA3356960	PRJEB6891	Alfred_KASPAH	63	295748	907157	5379499		Kelly Wyres (kelly.wyres@monash.edu)	Human	Human	Wound	Infection	Australia	2013
ERR1023751	INF018	ERS710790	SAMEA3356961	PRJEB6891	Alfred_KASPAH	7	5231789	5231789	5251512		Kelly Wyres (kelly.wyres@monash.edu)	Human	Human	Urine	Infection	Australia	2013
ERR1023752	INF019	ERS710791	SAMEA3356962	PRJEB6891	Alfred_KASPAH	112	380140	787134	5666038		Kelly Wyres (kelly.wyres@monash.edu)	Human	Human	Urine	Infection	Australia	2013
ERR1023753	INF020	ERS710792	SAMEA3356963	PRJEB6891	Alfred_KASPAH	142	313909	1044474	5614829		Kelly Wyres (kelly.wyres@monash.edu)	Human	Human	Urine	Infection	Australia	2013
ERR1023756	INF023	ERS710800	SAMEA3356971	PRJEB6891	Alfred_KASPAH	61	370286	939180	5395667		Kelly Wyres (kelly.wyres@monash.edu)	Human	Human	Urine	Infection	Australia	2013
ERR1023757	INF024	ERS710803	SAMEA3356974	PRJEB6891	Alfred_KASPAH	236	112176	310575	5493990		Kelly Wyres (kelly.wyres@monash.edu)	Human	Human	Sputum	Infection	Australia	2013
ERR1023760	INF027	ERS710811	SAMEA3356982	PRJEB6891	Alfred_KASPAH	53	437171	1329377	5456839		Kelly Wyres (kelly.wyres@monash.edu)	Human	Human	Bronchial Alveolar Lavage	Infection	Australia	2013
ERR1023761	INF028	ERS710812	SAMEA3356983	PRJEB6891	Alfred_KASPAH	74	436826	914896	5403044		Kelly Wyres (kelly.wyres@monash.edu)	Human	Human	Urine	Infection	Australia	2013
ERR1023765	INF032	ERS710820	SAMEA3356991	PRJEB6891	Alfred_KASPAH	1	5111537	5111537	5111537		Kelly Wyres (kelly.wyres@monash.edu)	Human	Human	Urine	Infection	Australia	2013
ERR1023766	INF033	ERS710821	SAMEA3356992	PRJEB6891	Alfred_KASPAH	207	91245	320771	5468626		Kelly Wyres (kelly.wyres@monash.edu)	Human	Human	Sputum	Infection	Australia	2013
ERR1023771	INF038	ERS710831	SAMEA3357002	PRJEB6891	Alfred_KASPAH	58	369780	805498	5226483		Kelly Wyres (kelly.wyres@monash.edu)	Human	Human	Blood	Infection	Australia	2013
ERR1023772	INF039	ERS710833	SAMEA3357004	PRJEB6891	Alfred_KASPAH	81	321995	1084402	5182482		Kelly Wyres (kelly.wyres@monash.edu)	Human	Human	Blood	Infection	Australia	2013
ERR1023773	INF040	ERS710834	SAMEA3357005	PRJEB6891	Alfred_KASPAH	133	317596	958072	5577046		Kelly Wyres (kelly.wyres@monash.edu)	Human	Human	Urine	Infection	Australia	2013
ERR1023775	INF042	ERS710839	SAMEA3357010	PRJEB6891	Alfred_KASPAH	3	5337491	5337491	5519452		Kelly Wyres (kelly.wyres@monash.edu)	Human	Human	Urine	Infection	Australia	2013
ERR1023778	INF045	ERS710844	SAMEA3357015	PRJEB6891	Alfred_KASPAH	109	268428	741991	5475610		Kelly Wyres (kelly.wyres@monash.edu)	Human	Human	Urine	Infection	Australia	2013
ERR1023782	INF049	ERS710852	SAMEA3357023	PRJEB6891	Alfred_KASPAH	9	5225165	5225165	5633847		Kelly Wyres (kelly.wyres@monash.edu)	Human	Human	Urine	Infection	Australia	2013
ERR1023786	INF053	ERS710859	SAMEA3357030	PRJEB6891	Alfred_KASPAH	192	294806	670809	5449485		Kelly Wyres (kelly.wyres@monash.edu)	Human	Human	Blood	Infection	Australia	2013
ERR1023787	INF054	ERS710861	SAMEA3357032	PRJEB6891	Alfred_KASPAH	95	343183	706008	5419095		Kelly Wyres (kelly.wyres@monash.edu)	Human	Human	Urine	Infection	Australia	2013
ERR1023788	INF055	ERS710863	SAMEA3357034	PRJEB6891	Alfred_KASPAH	57	422003	992106	5328693		Kelly Wyres (kelly.wyres@monash.edu)	Human	Human	Urine	Infection	Australia	2013
ERR1023789	INF056	ERS710865	SAMEA3357036	PRJEB6891	Alfred_KASPAH	163	136802	595624	5491680		Kelly Wyres (kelly.wyres@monash.edu)	Human	Human	Urine	Infection	Australia	2013
ERR1023790	INF057	ERS710868	SAMEA3357039	PRJEB6891	Alfred_KASPAH	285	96024	317421	5802468		Kelly Wyres (kelly.wyres@monash.edu)	Human	Human	Urine	Infection	Australia	2013
ERR1023792	INF059	ERS710872	SAMEA3357043	PRJEB6891	Alfred_KASPAH	3	5337491	5337491	5519452		Kelly Wyres (kelly.wyres@monash.edu)	Human	Human	Urine	Infection	Australia	2013
ERR1023793	INF060	ERS710874	SAMEA3357045	PRJEB6891	Alfred_KASPAH	84	329397	608101	5299434		Kelly Wyres (kelly.wyres@monash.edu)	Human	Human	Urine	Infection	Australia	2013
ERR1023794	INF062	ERS710876	SAMEA3357047	PRJEB6891	Alfred_KASPAH	106	359335	526214	5755125		Kelly Wyres (kelly.wyres@monash.edu)	Human	Human	Sputum	Infection	Australia	2013
ERR1023795	INF063	ERS710878	SAMEA3357049	PRJEB6891	Alfred_KASPAH	69	333385	817471	5373926		Kelly Wyres (kelly.wyres@monash.edu)	Human	Human	Tissue	Infection	Australia	2013
ERR1023796	INF065	ERS710882	SAMEA3357053	PRJEB6891	Alfred_KASPAH	4	5318175	5318175	5565136		Kelly Wyres (kelly.wyres@monash.edu)	Human	Human	Urine	Infection	Australia	2013
ERR1023797	INF067	ERS710886	SAMEA3357057	PRJEB6891	Alfred_KASPAH	74	436835	914947	5414068		Kelly Wyres (kelly.wyres@monash.edu)	Human	Human	Tissue	Infection	Australia	2013
ERR1023799	INF156	ERS710904	SAMEA3357075	PRJEB6891	Alfred_KASPAH	2	5156999	5156999	5325147		Kelly Wyres (kelly.wyres@monash.edu)	Human	Human	Blood	Infection	Australia	2013
ERR1023802	INF159	ERS710911	SAMEA3357082	PRJEB6891	Alfred_KASPAH	121	252157	828663	5498565		Kelly Wyres (kelly.wyres@monash.edu)	Human	Human	Urine	Infection	Australia	2013
ERR1023803	INF160	ERS710913	SAMEA3357084	PRJEB6891	Alfred_KASPAH	83	349040	716479	5405786		Kelly Wyres (kelly.wyres@monash.edu)	Human	Human	Urine	Infection	Australia	2013
ERR1023805	INF166	ERS710921	SAMEA3357092	PRJEB6891	Alfred_KASPAH	79	334923	936386	5346390		Kelly Wyres (kelly.wyres@monash.edu)	Human	Human	Sputum	Infection	Australia	2013
ERR1023806	INF167	ERS710923	SAMEA3357094	PRJEB6891	Alfred_KASPAH	75	348925	936386	5346867		Kelly Wyres (kelly.wyres@monash.edu)	Human	Human	Urine	Infection	Australia	2013
ERR1023807	INF168	ERS710925	SAMEA3357096	PRJEB6891	Alfred_KASPAH	3	5376827	5376827	5594072		Kelly Wyres (kelly.wyres@monash.edu)	Human	Human	Wound	Infection	Australia	2013
ERR1023808	INF170	ERS710928	SAMEA3357099	PRJEB6891	Alfred_KASPAH	214	197728	521105	5725184		Kelly Wyres (kelly.wyres@monash.edu)	Human	Human	urine	Infection	Australia	2013
ERR1023811	INF173	ERS710934	SAMEA3357105	PRJEB6891	Alfred_KASPAH	46	399212	797523	5174003		Kelly Wyres (kelly.wyres@monash.edu)	Human	Human	Bronchial Alveolar Lavage	Infection	Australia	2013
ERR1023813	INF175	ERS710939	SAMEA3357110	PRJEB6891	Alfred_KASPAH	79	323672	637361	5255743		Kelly Wyres (kelly.wyres@monash.edu)	Human	Human	Urine	Infection	Australia	2013
ERR1023814	INF176	ERS710941	SAMEA3357112	PRJEB6891	Alfred_KASPAH	67	358663	913099	5539532		Kelly Wyres (kelly.wyres@monash.edu)	Human	Human	Urine	Infection	Australia	2013
ERR1023818	INF180	ERS710948	SAMEA3357119	PRJEB6891	Alfred_KASPAH	97	607747	742571	5506838		Kelly Wyres (kelly.wyres@monash.edu)	Human	Human	Urine	Infection	Australia	2013
ERR1023820	INF182	ERS710950	SAMEA3357121	PRJEB6891	Alfred_KASPAH	2	5369040	5369040	5481173		Kelly Wyres (kelly.wyres@monash.edu)	Human	Human	Urine	Infection	Australia	2013
ERR1023821	INF183	ERS710951	SAMEA3357122	PRJEB6891	Alfred_KASPAH	96	318387	542148	5557484		Kelly Wyres (kelly.wyres@monash.edu)	Human	Human	Urine	Infection	Australia	2013
ERR1023828	INF191	ERS710958	SAMEA3357129	PRJEB6891	Alfred_KASPAH	57	325844	432906	5422129		Kelly Wyres (kelly.wyres@monash.edu)	Human	Human	Sputum	Infection	Australia	2013
ERR1023829	INF192	ERS710959	SAMEA3357130	PRJEB6891	Alfred_KASPAH	5	5242271	5242271	5755019		Kelly Wyres (kelly.wyres@monash.edu)	Human	Human	Urine	Infection	Australia	2013
ERR1023834	INF197	ERS710965	SAMEA3357136	PRJEB6891	Alfred_KASPAH	277	94510	201748	5483628		Kelly Wyres (kelly.wyres@monash.edu)	Human	Human	Urine	Infection	Australia	2013
ERR1023835	INF198	ERS710966	SAMEA3357137	PRJEB6891	Alfred_KASPAH	82	277252	1399849	5569672		Kelly Wyres (kelly.wyres@monash.edu)	Human	Human	Urine	Infection	Australia	2013
ERR1023836	INF199	ERS710967	SAMEA3357138	PRJEB6891	Alfred_KASPAH	55	338481	745062	5196953		Kelly Wyres (kelly.wyres@monash.edu)	Human	Human	Urine	Infection	Australia	2013
ERR1023837	INF200	ERS710968	SAMEA3357139	PRJEB6891	Alfred_KASPAH	56	423456	1057411	5133253		Kelly Wyres (kelly.wyres@monash.edu)	Human	Human	Tissue	Infection	Australia	2013
ERR1023838	INF201	ERS710969	SAMEA3357140	PRJEB6891	Alfred_KASPAH	5	5284550	5284550	5465642		Kelly Wyres (kelly.wyres@monash.edu)	Human	Human	Urine	Infection	Australia	2013
ERR1023839	INF202	ERS710970	SAMEA3357141	PRJEB6891	Alfred_KASPAH	97	323851	1014095	5446230		Kelly Wyres (kelly.wyres@monash.edu)	Human	Human	Urine	Infection	Australia	2013
ERR1023841	INF204	ERS710972	SAMEA3357143	PRJEB6891	Alfred_KASPAH	188	125082	483336	5478400		Kelly Wyres (kelly.wyres@monash.edu)	Human	Human	Urine	Infection	Australia	2013
ERR1023842	INF205	ERS710973	SAMEA3357144	PRJEB6891	Alfred_KASPAH	74	372102	778374	5260922		Kelly Wyres (kelly.wyres@monash.edu)	Human	Human	Urine	Infection	Australia	2013
ERR1023843	INF206	ERS710974	SAMEA3357145	PRJEB6891	Alfred_KASPAH	2	5362796	5362796	5596264		Kelly Wyres (kelly.wyres@monash.edu)	Human	Human	Urine	Infection	Australia	2013
ERR1023852	INF215	ERS710987	SAMEA3357158	PRJEB6891	Alfred_KASPAH	3	5202431	5202431	5485243		Kelly Wyres (kelly.wyres@monash.edu)	Human	Human	Urine	Infection	Australia	2013
ERR1023857	INF220	ERS710997	SAMEA3357168	PRJEB6891	Alfred_KASPAH	95	345120	928626	5288926		Kelly Wyres (kelly.wyres@monash.edu)	Human	Human	Sputum	Infection	Australia	2013
ERR1023862	INF225	ERS711007	SAMEA3357178	PRJEB6891	Alfred_KASPAH	58	356069	668845	5371912		Kelly Wyres (kelly.wyres@monash.edu)	Human	Human	Urine	Infection	Australia	2013
ERR1023863	INF226	ERS711009	SAMEA3357180	PRJEB6891	Alfred_KASPAH	46	383074	706647	5469197		Kelly Wyres (kelly.wyres@monash.edu)	Human	Human	Urine	Infection	Australia	2013
ERR1023866	INF231	ERS711021	SAMEA3357192	PRJEB6891	Alfred_KASPAH	4	5434095	5434095	5635965		Kelly Wyres (kelly.wyres@monash.edu)	Human	Human	Urine	Infection	Australia	2013
ERR1023868	INF233	ERS711024	SAMEA3357195	PRJEB6891	Alfred_KASPAH	75	276921	1029023	5392921		Kelly Wyres (kelly.wyres@monash.edu)	Human	Human	Urine	Infection	Australia	2013
ERR1023869	INF234	ERS711026	SAMEA3357197	PRJEB6891	Alfred_KASPAH	90	303117	638693	5511582		Kelly Wyres (kelly.wyres@monash.edu)	Human	Human	Urine	Infection	Australia	2013
ERR1035979	INF162	ERS710917	SAMEA3357088	PRJEB6891	Alfred_KASPAH	95	363374	728941	5340367		Kelly Wyres (kelly.wyres@monash.edu)	Human	Human	Urine	Infection	Australia	2013
ERR1035980	INF165	ERS710919	SAMEA3357090	PRJEB6891	Alfred_KASPAH	185	209454	402338	5634331		Kelly Wyres (kelly.wyres@monash.edu)	Human	Human	Urine	Infection	Australia	2013
ERR1035981	INF235	ERS711027	SAMEA3357198	PRJEB6891	Alfred_KASPAH	6	5146051	5146051	5596986		Kelly Wyres (kelly.wyres@monash.edu)	Human	Human	Urine	Infection	Australia	2013
ERR1035983	INF237	ERS711031	SAMEA3357202	PRJEB6891	Alfred_KASPAH	6	5203185	5203185	5558988		Kelly Wyres (kelly.wyres@monash.edu)	Human	Human	Sputum	Infection	Australia	2013
ERR1035985	INF239	ERS711034	SAMEA3357205	PRJEB6891	Alfred_KASPAH	70	361516	788249	5102262		Kelly Wyres (kelly.wyres@monash.edu)	Human	Human	Urine	Infection	Australia	2013
ERR1035987	INF241	ERS711038	SAMEA3357209	PRJEB6891	Alfred_KASPAH	53	450670	1530889	5425539		Kelly Wyres (kelly.wyres@monash.edu)	Human	Human	Blood	Infection	Australia	2013
ERR1035988	INF242	ERS711040	SAMEA3357211	PRJEB6891	Alfred_KASPAH	3	5238074	5238074	5477008		Kelly Wyres (kelly.wyres@monash.edu)	Human	Human	Urine	Infection	Australia	2013
ERR1035989	INF243	ERS711042	SAMEA3357213	PRJEB6891	Alfred_KASPAH	99	321165	559696	5486048		Kelly Wyres (kelly.wyres@monash.edu)	Human	Human	Urine	Infection	Australia	2013
ERR1215608	INF016	ERS710788	SAMEA3356959	PRJEB6891	Alfred_KASPAH	199	103804	330907	5355919		Kelly Wyres (kelly.wyres@monash.edu)	Human	Human	Blood	Infection	Australia	2013
ERR10447199	KGVET-2019-01-2018	ERS13643233	SAMEA111533191	PRJEB57159	KLEBGAP	287	195479	463452	5406504	Under_review_ST17	Marianne Sunde (marianne.sunde@vetinst.no)	Animal	Dog	faecal	Colonisation	Norway	2019
ERR10447200	KGVET-2020-01-155	ERS13643228	SAMEA111533186	PRJEB57159	KLEBGAP	88	572965	1296217	5286324	Under_review_ST17 + Kaspersen_2023_in_prep	Marianne Sunde (marianne.sunde@vetinst.no)	Animal	Broiler	caecal	Colonisation	Norway	2020
ERR10447201	KGVET-2020-01-1941	ERS13643229	SAMEA111533187	PRJEB57159	KLEBGAP	95	573163	1296221	5253503	Under_review_ST17 + Kaspersen_2023_in_prep	Marianne Sunde (marianne.sunde@vetinst.no)	Animal	Broiler	caecal	Colonisation	Norway	2020
ERR10447202	KGVET-2020-01-2003-1	ERS13643230	SAMEA111533188	PRJEB57159	KLEBGAP	79	573270	1293523	5124213	Under_review_ST17 + Kaspersen_2023_in_prep	Marianne Sunde (marianne.sunde@vetinst.no)	Animal	Turkey	caecal	Colonisation	Norway	2020
ERR10447203	KGVET-2020-01-2989-3	ERS13643231	SAMEA111533189	PRJEB57159	KLEBGAP	109	573578	1296498	5486775	Under_review_ST17 + Kaspersen_2023_in_prep	Marianne Sunde (marianne.sunde@vetinst.no)	Animal	Turkey	caecal	Colonisation	Norway	2020
ERR10447204	KGVET-2020-01-2993	ERS13643232	SAMEA111533190	PRJEB57159	KLEBGAP	89	428159	1295951	5250302	Under_review_ST17 + Kaspersen_2023_in_prep	Marianne Sunde (marianne.sunde@vetinst.no)	Animal	Broiler	caecal	Colonisation	Norway	2020
ERR12132089	KGVET-2019-01-3233	ERS16474111	SAMEA114492491	PRJEB57159	KLEBGAP	79	428238	802398	5230937	Not_submitted	Marianne Sunde (marianne.sunde@vetinst.no)	Animal	Dog	faecal	Colonisation	Norway	2019
ERR12132091	KGVET-2019-01-4416	ERS16474113	SAMEA114492493	PRJEB57159	KLEBGAP	125	369953	806009	5446544	Not_submitted	Marianne Sunde (marianne.sunde@vetinst.no)	Animal	Dog	faecal	Colonisation	Norway	2019
ERR12132093	KGVET-2019-01-796	ERS16474115	SAMEA114492495	PRJEB57159	KLEBGAP	106	375951	771081	5221837	Not_submitted	Marianne Sunde (marianne.sunde@vetinst.no)	Animal	Dog	faecal	Colonisation	Norway	2019
ERR12132094	KGVET-2019-01-798	ERS16474116	SAMEA114492496	PRJEB57159	KLEBGAP	84	407835	759430	5251229	Not_submitted	Marianne Sunde (marianne.sunde@vetinst.no)	Animal	Dog	faecal	Colonisation	Norway	2019
ERR12132095	KGVET-2019-01-802	ERS16474117	SAMEA114492497	PRJEB57159	KLEBGAP	147	352224	636479	5873012	Not_submitted	Marianne Sunde (marianne.sunde@vetinst.no)	Animal	Dog	faecal	Colonisation	Norway	2019
ERR12132096	KGVET-2019-01-804	ERS16474118	SAMEA114492498	PRJEB57159	KLEBGAP	86	430641	1002756	5246330	Not_submitted	Marianne Sunde (marianne.sunde@vetinst.no)	Animal	Dog	faecal	Colonisation	Norway	2019
ERR12132097	KGVET-2019-01-858	ERS16474119	SAMEA114492499	PRJEB57159	KLEBGAP	89	382979	906698	5325520	Not_submitted	Marianne Sunde (marianne.sunde@vetinst.no)	Animal	Dog	faecal	Colonisation	Norway	2019
ERR12132098	KGVET-2019-01-862	ERS16474120	SAMEA114492500	PRJEB57159	KLEBGAP	126	404147	574809	5374501	Not_submitted	Marianne Sunde (marianne.sunde@vetinst.no)	Animal	Dog	faecal	Colonisation	Norway	2019
ERR12132100	KGVET-2019-01-865	ERS16474122	SAMEA114492502	PRJEB57159	KLEBGAP	209	174468	461436	5607338	Not_submitted	Marianne Sunde (marianne.sunde@vetinst.no)	Animal	Dog	faecal	Colonisation	Norway	2019
ERR474475	ERR474475	ERS381044	SAMEA2273649	PRJEB5065	Parkhill	203	160529	351894	5363307	28223459	Julian Parkhill (jp369@cam.ac.uk)	Human	Human	Blood	Infection	UK	2005
ERR474478	ERR474478	ERS381048	SAMEA2273653	PRJEB5065	Parkhill	157	204127	484555	5492269	28223459	Julian Parkhill (jp369@cam.ac.uk)	Human	Human	Blood	Infection	UK	2005
ERR474493	ERR474493	ERS381067	SAMEA2273672	PRJEB5065	Parkhill	108	342302	891880	5392022	28223459	Julian Parkhill (jp369@cam.ac.uk)	Human	Human	Blood	Infection	UK	2006
ERR474503	ERR474503	ERS381079	SAMEA2273684	PRJEB5065	Parkhill	87	329091	586529	5271991	28223459	Julian Parkhill (jp369@cam.ac.uk)	Human	Human	Blood	Infection	UK	2006
ERR474504	ERR474504	ERS381080	SAMEA2273685	PRJEB5065	Parkhill	276	112067	355757	5181075	28223459	Julian Parkhill (jp369@cam.ac.uk)	Human	Human	Blood	Infection	UK	2006
ERR474509	ERR474509	ERS381086	SAMEA2273691	PRJEB5065	Parkhill	340	153046	387827	5503089	28223459	Julian Parkhill (jp369@cam.ac.uk)	Human	Human	Blood	Infection	UK	2006
ERR474513	ERR474513	ERS381094	SAMEA2273699	PRJEB5065	Parkhill	107	288907	679558	5396463	28223459	Julian Parkhill (jp369@cam.ac.uk)	Human	Human	Blood	Infection	UK	2006
ERR474527	ERR474527	ERS381110	SAMEA2273715	PRJEB5065	Parkhill	131	177504	574030	5384122	28223459	Julian Parkhill (jp369@cam.ac.uk)	Human	Human	Blood	Infection	UK	2007
ERR474532	ERR474532	ERS381119	SAMEA2273724	PRJEB5065	Parkhill	120	284428	713334	5364543	28223459	Julian Parkhill (jp369@cam.ac.uk)	Human	Human	Blood	Infection	UK	2007
ERR474543	ERR474543	ERS381137	SAMEA2273742	PRJEB5065	Parkhill	130	170138	481387	5275220	28223459	Julian Parkhill (jp369@cam.ac.uk)	Human	Human	Blood	Infection	UK	2008
ERR474551	ERR474551	ERS381148	SAMEA2273753	PRJEB5065	Parkhill	113	274060	1334582	5588711	28223459	Julian Parkhill (jp369@cam.ac.uk)	Human	Human	Blood	Infection	UK	2008
ERR474552	ERR474552	ERS381149	SAMEA2273754	PRJEB5065	Parkhill	129	296901	809105	5461526	28223459	Julian Parkhill (jp369@cam.ac.uk)	Human	Human	Blood	Infection	UK	2008
ERR474559	ERR474559	ERS381160	SAMEA2273765	PRJEB5065	Parkhill	109	348965	968223	5291281	28223459	Julian Parkhill (jp369@cam.ac.uk)	Human	Human	Blood	Infection	UK	2008
ERR486284	ERR486284	ERS380922	SAMEA2273527	PRJEB5065	Parkhill	207	203779	457474	5518474	28223459	Julian Parkhill (jp369@cam.ac.uk)	Human	Human	Blood	Infection	UK	2001
ERR486288	ERR486288	ERS380927	SAMEA2273532	PRJEB5065	Parkhill	199	173844	611519	5402125	28223459	Julian Parkhill (jp369@cam.ac.uk)	Human	Human	Blood	Infection	UK	2002
ERR486292	ERR486292	ERS380932	SAMEA2273537	PRJEB5065	Parkhill	110	297545	696596	5196405	28223459	Julian Parkhill (jp369@cam.ac.uk)	Human	Human	Blood	Infection	UK	2002
ERR486302	ERR486302	ERS380944	SAMEA2273549	PRJEB5065	Parkhill	199	198166	444650	5296394	28223459	Julian Parkhill (jp369@cam.ac.uk)	Human	Human	Blood	Infection	UK	2002
ERR486311	ERR486311	ERS380953	SAMEA2273558	PRJEB5065	Parkhill	202	196749	428440	5618390	28223459	Julian Parkhill (jp369@cam.ac.uk)	Human	Human	Blood	Infection	UK	2002
ERR486328	ERR486328	ERS380971	SAMEA2273576	PRJEB5065	Parkhill	185	156191	566464	5516853	28223459	Julian Parkhill (jp369@cam.ac.uk)	Human	Human	Blood	Infection	UK	2003
ERR486333	ERR486333	ERS380977	SAMEA2273582	PRJEB5065	Parkhill	86	491425	757750	5301111	28223459	Julian Parkhill (jp369@cam.ac.uk)	Human	Human	Blood	Infection	UK	2003
ERR486336	ERR486336	ERS380980	SAMEA2273585	PRJEB5065	Parkhill	75	520451	1456231	5271942	28223459	Julian Parkhill (jp369@cam.ac.uk)	Human	Human	Blood	Infection	UK	2003
ERR486350	ERR486350	ERS380998	SAMEA2273603	PRJEB5065	Parkhill	131	243537	785225	5602590	28223459	Julian Parkhill (jp369@cam.ac.uk)	Human	Human	Blood	Infection	Ireland	2004
ERR486352	ERR486352	ERS381000	SAMEA2273605	PRJEB5065	Parkhill	293	88523	204763	5161369	28223459	Julian Parkhill (jp369@cam.ac.uk)	Human	Human	Blood	Infection	UK	2002
ERR486366	ERR486366	ERS381015	SAMEA2273620	PRJEB5065	Parkhill	228	161239	562945	5633570	28223459	Julian Parkhill (jp369@cam.ac.uk)	Human	Human	Blood	Infection	UK	2004
ERR486372	ERR486372	ERS381024	SAMEA2273629	PRJEB5065	Parkhill	106	425598	729876	5461186	28223459	Julian Parkhill (jp369@cam.ac.uk)	Human	Human	Blood	Infection	UK	2004
ERR486376	ERR486376	ERS381029	SAMEA2273634	PRJEB5065	Parkhill	184	215532	439133	5086456	28223459	Julian Parkhill (jp369@cam.ac.uk)	Human	Human	Blood	Infection	UK	2004
ERR486378	ERR486378	ERS381031	SAMEA2273636	PRJEB5065	Parkhill	160	315642	487449	5464246	28223459	Julian Parkhill (jp369@cam.ac.uk)	Human	Human	Blood	Infection	UK	2005
ERR486387	ERR486387	ERS381170	SAMEA2273775	PRJEB5065	Parkhill	93	357487	843881	5464756	28223459	Julian Parkhill (jp369@cam.ac.uk)	Human	Human	Blood	Infection	UK	2008
ERR486388	ERR486388	ERS381171	SAMEA2273776	PRJEB5065	Parkhill	146	203059	579681	5411031	28223459	Julian Parkhill (jp369@cam.ac.uk)	Human	Human	Blood	Infection	UK	2008
ERR486394	ERR486394	ERS381179	SAMEA2273784	PRJEB5065	Parkhill	126	337507	797000	5622088	28223459	Julian Parkhill (jp369@cam.ac.uk)	Human	Human	Blood	Infection	UK	2008
ERR486396	ERR486396	ERS381181	SAMEA2273786	PRJEB5065	Parkhill	122	262969	395149	5167014	28223459	Julian Parkhill (jp369@cam.ac.uk)	Human	Human	Blood	Infection	Ireland	2005
ERR486398	ERR486398	ERS381185	SAMEA2273790	PRJEB5065	Parkhill	126	298268	712972	5233406	28223459	Julian Parkhill (jp369@cam.ac.uk)	Human	Human	Blood	Infection	UK	2006
ERR486412	ERR486412	ERS381199	SAMEA2273804	PRJEB5065	Parkhill	173	376273	776855	5635477	28223459	Julian Parkhill (jp369@cam.ac.uk)	Human	Human	Blood	Infection	UK	2010
ERR486414	ERR486414	ERS381201	SAMEA2273806	PRJEB5065	Parkhill	118	214521	567002	5381167	28223459	Julian Parkhill (jp369@cam.ac.uk)	Human	Human	Blood	Infection	UK	2010
ERR486415	ERR486415	ERS381202	SAMEA2273807	PRJEB5065	Parkhill	175	285543	704770	5518547	28223459	Julian Parkhill (jp369@cam.ac.uk)	Human	Human	Blood	Infection	UK	2010
ERR486417	ERR486417	ERS381204	SAMEA2273809	PRJEB5065	Parkhill	111	376244	1280528	5430968	28223459	Julian Parkhill (jp369@cam.ac.uk)	Human	Human	Blood	Infection	UK	2010
ERR486423	ERR486423	ERS381210	SAMEA2273815	PRJEB5065	Parkhill	138	210229	846588	5467684	28223459	Julian Parkhill (jp369@cam.ac.uk)	Human	Human	Blood	Infection	Ireland	2010
ERR486427	ERR486427	ERS381214	SAMEA2273819	PRJEB5065	Parkhill	138	330307	803779	5591012	28223459	Julian Parkhill (jp369@cam.ac.uk)	Human	Human	Blood	Infection	UK	2010
ERR486428	ERR486428	ERS381215	SAMEA2273820	PRJEB5065	Parkhill	262	142163	470639	5610812	28223459	Julian Parkhill (jp369@cam.ac.uk)	Human	Human	Blood	Infection	UK	2010
ERR486430	ERR486430	ERS381217	SAMEA2273822	PRJEB5065	Parkhill	251	180120	490794	5774689	28223459	Julian Parkhill (jp369@cam.ac.uk)	Human	Human	Blood	Infection	UK	2010
ERR486441	ERR486441	ERS381228	SAMEA2273833	PRJEB5065	Parkhill	185	213881	614887	5322459	28223459	Julian Parkhill (jp369@cam.ac.uk)	Human	Human	Blood	Infection	UK	2010
ERR486455	ERR486455	ERS381242	SAMEA2273847	PRJEB5065	Parkhill	159	255136	399904	5477957	28223459	Julian Parkhill (jp369@cam.ac.uk)	Human	Human	Blood	Infection	UK	2011
ERR486456	ERR486456	ERS381243	SAMEA2273848	PRJEB5065	Parkhill	95	319815	968360	5198142	28223459	Julian Parkhill (jp369@cam.ac.uk)	Human	Human	Blood	Infection	UK	2011
ERR486466	ERR486466	ERS381253	SAMEA2273858	PRJEB5065	Parkhill	192	309211	897380	5536513	28223459	Julian Parkhill (jp369@cam.ac.uk)	Human	Human	Blood	Infection	UK	2006
ERR486468	ERR486468	ERS381256	SAMEA2273861	PRJEB5065	Parkhill	158	218422	511778	5261195	28223459	Julian Parkhill (jp369@cam.ac.uk)	Human	Human	Blood	Infection	UK	2008
ERR486505	ERR486505	ERS381266	SAMEA2273871	PRJEB5065	Parkhill	193	170320	505674	5558866	28223459	Julian Parkhill (jp369@cam.ac.uk)	Human	Human	Blood	Infection	UK	2005
ERR486510	ERR486510	ERS381272	SAMEA2273877	PRJEB5065	Parkhill	411	169516	405223	5460255	28223459	Julian Parkhill (jp369@cam.ac.uk)	Human	Human	Blood	Infection	UK	2010
ERR486514	ERR486514	ERS381276	SAMEA2273881	PRJEB5065	Parkhill	210	200570	480344	5491028	28223459	Julian Parkhill (jp369@cam.ac.uk)	Human	Human	Blood	Infection	UK	2005
ERR486750	ERR486750	ERS380924	SAMEA2273529	PRJEB5065	Parkhill	114	311671	703903	5175853	28223459	Julian Parkhill (jp369@cam.ac.uk)	Human	Human	Blood	Infection	UK	2001
ERR486753	ERR486753	ERS380938	SAMEA2273543	PRJEB5065	Parkhill	209	172592	396157	5485378	28223459	Julian Parkhill (jp369@cam.ac.uk)	Human	Human	Blood	Infection	UK	2002
ERR486755	ERR486755	ERS380972	SAMEA2273577	PRJEB5065	Parkhill	164	196879	533099	5478750	28223459	Julian Parkhill (jp369@cam.ac.uk)	Human	Human	Blood	Infection	UK	2003
ERR486756	ERR486756	ERS380981	SAMEA2273586	PRJEB5065	Parkhill	134	176767	578767	5173896	28223459	Julian Parkhill (jp369@cam.ac.uk)	Human	Human	Blood	Infection	UK	2003
ERR486759	ERR486759	ERS380990	SAMEA2273595	PRJEB5065	Parkhill	95	353407	1433737	5392960	28223459	Julian Parkhill (jp369@cam.ac.uk)	Human	Human	Blood	Infection	UK	2004
ERR486761	ERR486761	ERS381016	SAMEA2273621	PRJEB5065	Parkhill	120	160300	333313	5401395	28223459	Julian Parkhill (jp369@cam.ac.uk)	Human	Human	Blood	Infection	UK	2004
ERR486766	ERR486766	ERS381035	SAMEA2273640	PRJEB5065	Parkhill	127	275715	785106	5554805	28223459	Julian Parkhill (jp369@cam.ac.uk)	Human	Human	Blood	Infection	Ireland	2005
ERR486779	ERR486779	ERS381103	SAMEA2273708	PRJEB5065	Parkhill	381	87230	402864	5444336	28223459	Julian Parkhill (jp369@cam.ac.uk)	Human	Human	Blood	Infection	UK	2007
ERR486788	ERR486788	ERS381127	SAMEA2273732	PRJEB5065	Parkhill	189	293696	1136606	5518624	28223459	Julian Parkhill (jp369@cam.ac.uk)	Human	Human	Blood	Infection	UK	2007
ERR486791	ERR486791	ERS381134	SAMEA2273739	PRJEB5065	Parkhill	156	195569	479807	5412898	28223459	Julian Parkhill (jp369@cam.ac.uk)	Human	Human	Blood	Infection	UK	2008
ERR486800	ERR486800	ERS381169	SAMEA2273774	PRJEB5065	Parkhill	60	422272	1415852	4996899	28223459	Julian Parkhill (jp369@cam.ac.uk)	Human	Human	Blood	Infection	UK	2008
ERR486802	ERR486802	ERS381177	SAMEA2273782	PRJEB5065	Parkhill	171	309553	387148	5477203	28223459	Julian Parkhill (jp369@cam.ac.uk)	Human	Human	Blood	Infection	UK	2005
ERR10738658	G20251893	ERS14392945	SAMEA112282094	PRJEB50614	India_GHRU	79	333915	750253	5305499	34850838	K.L. Ravikumar (klravikumar@gmail.com)	Human	human	Urine	Infection	India	2021
ERR10738662	G20251956	ERS14392949	SAMEA112282098	PRJEB50614	India_GHRU	39	464835	1094464	5169142	34850838	K.L. Ravikumar (klravikumar@gmail.com)	Human	human	Tracheal aspirate	Infection	India	2020
ERR10738708	G20252141	ERS14392995	SAMEA112282144	PRJEB50614	India_GHRU	106	214308	481237	5586142	34850838	K.L. Ravikumar (klravikumar@gmail.com)	Human	human	BLOOD	Infection	India	2021
ERR10738724	G20252201	ERS14393011	SAMEA112282160	PRJEB50614	India_GHRU	39	403327	1180945	5169334	34850838	K.L. Ravikumar (klravikumar@gmail.com)	Human	human	Urine	Infection	India	2021
ERR10738725	G20252202	ERS14393012	SAMEA112282161	PRJEB50614	India_GHRU	87	306849	1287308	5439956	34850838	K.L. Ravikumar (klravikumar@gmail.com)	Human	human	Pus	Infection	India	2020
ERR10738733	G20252223	ERS14393020	SAMEA112282169	PRJEB50614	India_GHRU	76	216614	611650	5554689	34850838	K.L. Ravikumar (klravikumar@gmail.com)	Human	human	Pus	Infection	India	2021
ERR10738734	G20252230	ERS14393021	SAMEA112282170	PRJEB50614	India_GHRU	178	139734	378173	5510019	34850838	K.L. Ravikumar (klravikumar@gmail.com)	Human	human	BLOOD	Infection	India	2020
ERR10738735	G20252231	ERS14393022	SAMEA112282171	PRJEB50614	India_GHRU	55	318966	874787	5134513	34850838	K.L. Ravikumar (klravikumar@gmail.com)	Human	human	BLOOD	Infection	India	2020
ERR10738736	G20252232	ERS14393023	SAMEA112282172	PRJEB50614	India_GHRU	55	318966	874787	5134513	34850838	K.L. Ravikumar (klravikumar@gmail.com)	Human	human	BLOOD	Infection	India	2020
ERR7672031	127940-19	ERS9223482	SAMEA11577362	PRJEB49326	Egli_MIC	127	251204	1009225	5418703		Adrian Egli (ad.egli@unibas.ch), Helena Seth-Smith (Helena.Seth-Smith@usb.ch), Aline Cu√©nod (aline.cuenod@stud.unibas.ch)	Human	Human	Blood		Switzerland	2019
ERR7672035	500122-18	ERS9223486	SAMEA11577370	PRJEB49326	Egli_MIC	78	311141	911514	5335563		Adrian Egli (ad.egli@unibas.ch), Helena Seth-Smith (Helena.Seth-Smith@usb.ch), Aline Cu√©nod (aline.cuenod@stud.unibas.ch)	Human	Human	Respiratory		Switzerland	2018
ERR7672037	500965-13	ERS9223488	SAMEA11577373	PRJEB49326	Egli_MIC	47	350098	1328906	5307538		Adrian Egli (ad.egli@unibas.ch), Helena Seth-Smith (Helena.Seth-Smith@usb.ch), Aline Cu√©nod (aline.cuenod@stud.unibas.ch)	Human	Human	Respiratory		Switzerland	2013
ERR7672042	601529-13	ERS9223493	SAMEA11577379	PRJEB49326	Egli_MIC	63	374662	1197944	5532294		Adrian Egli (ad.egli@unibas.ch), Helena Seth-Smith (Helena.Seth-Smith@usb.ch), Aline Cu√©nod (aline.cuenod@stud.unibas.ch)	Human	Human	Deep Tissue		Switzerland	2013
ERR7672055	706229-18	ERS9223506	SAMEA11577392	PRJEB49326	Egli_MIC	53	380350	1178126	5376091		Adrian Egli (ad.egli@unibas.ch), Helena Seth-Smith (Helena.Seth-Smith@usb.ch), Aline Cu√©nod (aline.cuenod@stud.unibas.ch)	Human	Human	Urine		Switzerland	2018
ERR7672069	713463-17	ERS9223520	SAMEA11577406	PRJEB49326	Egli_MIC	89	336045	706901	5378033		Adrian Egli (ad.egli@unibas.ch), Helena Seth-Smith (Helena.Seth-Smith@usb.ch), Aline Cu√©nod (aline.cuenod@stud.unibas.ch)	Human	Human	Urine		Switzerland	2017
ERR7672075	717065-17	ERS9223526	SAMEA11577412	PRJEB49326	Egli_MIC	66	394131	1061559	5458430		Adrian Egli (ad.egli@unibas.ch), Helena Seth-Smith (Helena.Seth-Smith@usb.ch), Aline Cu√©nod (aline.cuenod@stud.unibas.ch)	Human	Human	Urine		Switzerland	2017
ERR7672077	717578-18	ERS9223528	SAMEA11577414	PRJEB49326	Egli_MIC	69	356523	886824	5439641		Adrian Egli (ad.egli@unibas.ch), Helena Seth-Smith (Helena.Seth-Smith@usb.ch), Aline Cu√©nod (aline.cuenod@stud.unibas.ch)	Human	Human	Urine		Switzerland	2018
ERR7672078	717578-2-18	ERS9223529	SAMEA11577415	PRJEB49326	Egli_MIC	65	338528	635212	5395118		Adrian Egli (ad.egli@unibas.ch), Helena Seth-Smith (Helena.Seth-Smith@usb.ch), Aline Cu√©nod (aline.cuenod@stud.unibas.ch)	Human	Human	Urine		Switzerland	2018
ERR7672089	801384-6-18	ERS9223540	SAMEA11577427	PRJEB49326	Egli_MIC	66	293487	729805	5214627		Adrian Egli (ad.egli@unibas.ch), Helena Seth-Smith (Helena.Seth-Smith@usb.ch), Aline Cu√©nod (aline.cuenod@stud.unibas.ch)	Human	Human	Urine		Switzerland	2018
ERR7672123	805268-18	ERS9223574	SAMEA11577461	PRJEB49326	Egli_MIC	76	199831	408498	5293658		Adrian Egli (ad.egli@unibas.ch), Helena Seth-Smith (Helena.Seth-Smith@usb.ch), Aline Cu√©nod (aline.cuenod@stud.unibas.ch)	Human	Human	Rectum		Switzerland	2018
ERR10447210	NK_H1_014	ERS13643239	SAMEA111533197	PRJEB48268	KLEBGAP	489	93266	305170	5484349		Iren Hoyland Lohr (iren.hoyland.lohr@sus.no)	Human	human	blood	Infection	Norway	2017
ERR10447211	NK_H12_019	ERS13643240	SAMEA111533198	PRJEB48268	KLEBGAP	104	389306	1106982	5165907		Iren Hoyland Lohr (iren.hoyland.lohr@sus.no)	Human	human	blood	Infection	Norway	2017
ERR10447212	NK_H14_001	ERS13643234	SAMEA111533192	PRJEB48268	KLEBGAP	139	357524	895152	5424737		Iren Hoyland Lohr (iren.hoyland.lohr@sus.no)	Human	human	blood	Infection	Norway	2017
ERR10447213	NK_H14_047	ERS13643241	SAMEA111533199	PRJEB48268	KLEBGAP	127	360936	587499	5297900		Iren Hoyland Lohr (iren.hoyland.lohr@sus.no)	Human	human	blood	Infection	Norway	2017
ERR10447217	NK_H28_002	ERS13643244	SAMEA111533202	PRJEB48268	KLEBGAP	78	923315	1795130	5154505		Iren Hoyland Lohr (iren.hoyland.lohr@sus.no)	Human	human	blood	Infection	Norway	2018
ERR10447218	NK_H3_007	ERS13643245	SAMEA111533203	PRJEB48268	KLEBGAP	191	258974	948462	5517203		Iren Hoyland Lohr (iren.hoyland.lohr@sus.no)	Human	human	blood	Infection	Norway	2018
ERR10447219	NK_H3_023	ERS13643237	SAMEA111533195	PRJEB48268	KLEBGAP	211	257210	600093	5394643		Iren Hoyland Lohr (iren.hoyland.lohr@sus.no)	Human	human	blood	Infection	Norway	2018
ERR10447220	NK_H4_029	ERS13643246	SAMEA111533204	PRJEB48268	KLEBGAP	124	427606	1426085	5420849		Iren Hoyland Lohr (iren.hoyland.lohr@sus.no)	Human	human	blood	Infection	Norway	2018
ERR10447222	NK_H8_095	ERS13643238	SAMEA111533196	PRJEB48268	KLEBGAP	135	270165	865459	5289116		Iren Hoyland Lohr (iren.hoyland.lohr@sus.no)	Human	human	blood	Infection	Norway	2018
ERR10447223	NK_H8_118	ERS13643247	SAMEA111533205	PRJEB48268	KLEBGAP	130	479491	1360420	5298572		Iren Hoyland Lohr (iren.hoyland.lohr@sus.no)	Human	human	blood	Infection	Norway	2018
ERR11578019	NK_H1_001	ERS15599346	SAMEA113604969	PRJEB48268	KLEBGAP	443	125016	569784	5493923		Iren Hoyland Lohr (iren.hoyland.lohr@sus.no)	Human	human	blood	Infection	Norway	2017
ERR11578020	NK_H1_002	ERS15599347	SAMEA113604970	PRJEB48268	KLEBGAP	149	259988	462312	5493804		Iren Hoyland Lohr (iren.hoyland.lohr@sus.no)	Human	human	blood	Infection	Norway	2017
ERR11578021	NK_H1_003	ERS15599348	SAMEA113604971	PRJEB48268	KLEBGAP	393	158425	407007	5433133		Iren Hoyland Lohr (iren.hoyland.lohr@sus.no)	Human	human	blood	Infection	Norway	2017
ERR11578022	NK_H1_005	ERS15599349	SAMEA113604972	PRJEB48268	KLEBGAP	421	101279	326858	5437425		Iren Hoyland Lohr (iren.hoyland.lohr@sus.no)	Human	human	blood	Infection	Norway	2017
ERR11578023	NK_H1_007	ERS15599350	SAMEA113604973	PRJEB48268	KLEBGAP	115	430021	876854	5088623		Iren Hoyland Lohr (iren.hoyland.lohr@sus.no)	Human	human	blood	Infection	Norway	2017
ERR11578028	NK_H1_012	ERS15599355	SAMEA113604978	PRJEB48268	KLEBGAP	124	307193	809579	5181010		Iren Hoyland Lohr (iren.hoyland.lohr@sus.no)	Human	human	blood	Infection	Norway	2017
ERR11578029	NK_H1_013	ERS15599356	SAMEA113604979	PRJEB48268	KLEBGAP	100	412906	739166	5310335		Iren Hoyland Lohr (iren.hoyland.lohr@sus.no)	Human	human	blood	Infection	Norway	2017
ERR11578030	NK_H1_016	ERS15599357	SAMEA113604980	PRJEB48268	KLEBGAP	163	245779	566959	5299637		Iren Hoyland Lohr (iren.hoyland.lohr@sus.no)	Human	human	blood	Infection	Norway	2017
ERR11578031	NK_H1_017	ERS15599358	SAMEA113604981	PRJEB48268	KLEBGAP	165	159040	407266	5333744		Iren Hoyland Lohr (iren.hoyland.lohr@sus.no)	Human	human	blood	Infection	Norway	2017
ERR11578033	NK_H1_019	ERS15599360	SAMEA113604983	PRJEB48268	KLEBGAP	407	89760	330039	5602572		Iren Hoyland Lohr (iren.hoyland.lohr@sus.no)	Human	human	blood	Infection	Norway	2017
ERR11578035	NK_H1_023	ERS15599362	SAMEA113604985	PRJEB48268	KLEBGAP	103	343878	598446	5317783		Iren Hoyland Lohr (iren.hoyland.lohr@sus.no)	Human	human	blood	Infection	Norway	2017
ERR11578037	NK_H1_025	ERS15599364	SAMEA113604987	PRJEB48268	KLEBGAP	141	269282	428948	5305874		Iren Hoyland Lohr (iren.hoyland.lohr@sus.no)	Human	human	blood	Infection	Norway	2017
ERR11578038	NK_H1_026	ERS15599365	SAMEA113604988	PRJEB48268	KLEBGAP	360	86707	362224	5705815		Iren Hoyland Lohr (iren.hoyland.lohr@sus.no)	Human	human	blood	Infection	Norway	2017
ERR11578039	NK_H1_027	ERS15599366	SAMEA113604989	PRJEB48268	KLEBGAP	237	112962	317680	5661862		Iren Hoyland Lohr (iren.hoyland.lohr@sus.no)	Human	human	blood	Infection	Norway	2017
ERR11578041	NK_H1_032	ERS15599368	SAMEA113604991	PRJEB48268	KLEBGAP	220	150893	406011	5523832		Iren Hoyland Lohr (iren.hoyland.lohr@sus.no)	Human	human	blood	Infection	Norway	2017
ERR11578042	NK_H1_033	ERS15599369	SAMEA113604992	PRJEB48268	KLEBGAP	355	105233	406221	5778901		Iren Hoyland Lohr (iren.hoyland.lohr@sus.no)	Human	human	blood	Infection	Norway	2017
ERR11578045	NK_H1_037	ERS15599372	SAMEA113604995	PRJEB48268	KLEBGAP	167	109915	293895	5315235		Iren Hoyland Lohr (iren.hoyland.lohr@sus.no)	Human	human	blood	Infection	Norway	2017
ERR11578047	NK_H1_040	ERS15599374	SAMEA113604997	PRJEB48268	KLEBGAP	147	194765	476385	5594674		Iren Hoyland Lohr (iren.hoyland.lohr@sus.no)	Human	human	blood	Infection	Norway	2017
ERR11578048	NK_H1_041	ERS15599375	SAMEA113604998	PRJEB48268	KLEBGAP	167	352254	1075676	5417214		Iren Hoyland Lohr (iren.hoyland.lohr@sus.no)	Human	human	blood	Infection	Norway	2017
ERR11578051	NK_H1_045	ERS15599378	SAMEA113605001	PRJEB48268	KLEBGAP	121	339725	835995	5325602		Iren Hoyland Lohr (iren.hoyland.lohr@sus.no)	Human	human	blood	Infection	Norway	2017
ERR11578054	NK_H1_048	ERS15599381	SAMEA113605004	PRJEB48268	KLEBGAP	419	160436	352863	5352702		Iren Hoyland Lohr (iren.hoyland.lohr@sus.no)	Human	human	blood	Infection	Norway	2017
ERR11578055	NK_H1_049	ERS15599382	SAMEA113605005	PRJEB48268	KLEBGAP	396	125694	254268	5430492		Iren Hoyland Lohr (iren.hoyland.lohr@sus.no)	Human	human	blood	Infection	Norway	2017
ERR11578057	NK_H1_051	ERS15599384	SAMEA113605007	PRJEB48268	KLEBGAP	384	113071	515872	5368888		Iren Hoyland Lohr (iren.hoyland.lohr@sus.no)	Human	human	blood	Infection	Norway	2017
ERR11578060	NK_H1_055	ERS15599387	SAMEA113605010	PRJEB48268	KLEBGAP	144	219914	599428	5187303		Iren Hoyland Lohr (iren.hoyland.lohr@sus.no)	Human	human	blood	Infection	Norway	2017
ERR11578061	NK_H1_056	ERS15599388	SAMEA113605011	PRJEB48268	KLEBGAP	381	119695	506488	5515029		Iren Hoyland Lohr (iren.hoyland.lohr@sus.no)	Human	human	blood	Infection	Norway	2017
ERR11578064	NK_H1_060	ERS15599391	SAMEA113605014	PRJEB48268	KLEBGAP	418	111932	387838	5267624		Iren Hoyland Lohr (iren.hoyland.lohr@sus.no)	Human	human	blood	Infection	Norway	2017
ERR11578066	NK_H1_062	ERS15599393	SAMEA113605016	PRJEB48268	KLEBGAP	447	136522	309146	5319403		Iren Hoyland Lohr (iren.hoyland.lohr@sus.no)	Human	human	blood	Infection	Norway	2017
ERR11578067	NK_H1_063	ERS15599394	SAMEA113605017	PRJEB48268	KLEBGAP	116	310136	485721	5465744		Iren Hoyland Lohr (iren.hoyland.lohr@sus.no)	Human	human	blood	Infection	Norway	2017
ERR11578068	NK_H1_064	ERS15599952	SAMEA113605575	PRJEB48268	KLEBGAP	443	117599	318367	5465850		Iren Hoyland Lohr (iren.hoyland.lohr@sus.no)	Human	human	blood	Infection	Norway	2017
ERR11578069	NK_H1_065	ERS15599396	SAMEA113605019	PRJEB48268	KLEBGAP	133	243316	447533	5541942		Iren Hoyland Lohr (iren.hoyland.lohr@sus.no)	Human	human	blood	Infection	Norway	2017
ERR11578071	NK_H1_067	ERS15599398	SAMEA113605021	PRJEB48268	KLEBGAP	490	101307	423216	5461720		Iren Hoyland Lohr (iren.hoyland.lohr@sus.no)	Human	human	blood	Infection	Norway	2017
ERR11578075	NK_H1_071	ERS15599402	SAMEA113605025	PRJEB48268	KLEBGAP	269	299276	515451	5425001		Iren Hoyland Lohr (iren.hoyland.lohr@sus.no)	Human	human	blood	Infection	Norway	2017
ERR11578077	NK_H1_074	ERS15599404	SAMEA113605027	PRJEB48268	KLEBGAP	212	156600	444917	5540756		Iren Hoyland Lohr (iren.hoyland.lohr@sus.no)	Human	human	blood	Infection	Norway	2018
ERR11578081	NK_H1_078	ERS15599956	SAMEA113605579	PRJEB48268	KLEBGAP	356	111995	408263	5454784		Iren Hoyland Lohr (iren.hoyland.lohr@sus.no)	Human	human	blood	Infection	Norway	2018
ERR11578083	NK_H1_080	ERS15599410	SAMEA113605033	PRJEB48268	KLEBGAP	357	106404	294634	5390405		Iren Hoyland Lohr (iren.hoyland.lohr@sus.no)	Human	human	blood	Infection	Norway	2018
ERR11578084	NK_H1_081	ERS15599411	SAMEA113605034	PRJEB48268	KLEBGAP	146	212861	410651	5399632		Iren Hoyland Lohr (iren.hoyland.lohr@sus.no)	Human	human	blood	Infection	Norway	2018
ERR11578086	NK_H1_084	ERS15599413	SAMEA113605036	PRJEB48268	KLEBGAP	116	308807	691762	5622348		Iren Hoyland Lohr (iren.hoyland.lohr@sus.no)	Human	human	blood	Infection	Norway	2018
ERR11578087	NK_H1_085	ERS15599414	SAMEA113605037	PRJEB48268	KLEBGAP	138	352612	729247	5618223		Iren Hoyland Lohr (iren.hoyland.lohr@sus.no)	Human	human	blood	Infection	Norway	2018
ERR11578090	NK_H1_089	ERS15599417	SAMEA113605040	PRJEB48268	KLEBGAP	128	382544	602254	5207487		Iren Hoyland Lohr (iren.hoyland.lohr@sus.no)	Human	human	blood	Infection	Norway	2018
ERR11578091	NK_H1_090	ERS15599418	SAMEA113605041	PRJEB48268	KLEBGAP	132	277618	740222	5474072		Iren Hoyland Lohr (iren.hoyland.lohr@sus.no)	Human	human	blood	Infection	Norway	2018
ERR11578093	NK_H1_092	ERS15599420	SAMEA113605043	PRJEB48268	KLEBGAP	114	865010	1127108	5553687		Iren Hoyland Lohr (iren.hoyland.lohr@sus.no)	Human	human	blood	Infection	Norway	2018
ERR11578095	NK_H1_094	ERS15599422	SAMEA113605045	PRJEB48268	KLEBGAP	99	434710	766968	5585700		Iren Hoyland Lohr (iren.hoyland.lohr@sus.no)	Human	human	blood	Infection	Norway	2018
ERR11578096	NK_H1_095	ERS15599423	SAMEA113605046	PRJEB48268	KLEBGAP	66	707888	1937751	5073074		Iren Hoyland Lohr (iren.hoyland.lohr@sus.no)	Human	human	blood	Infection	Norway	2018
ERR11578097	NK_H1_096	ERS15599424	SAMEA113605047	PRJEB48268	KLEBGAP	88	344216	687952	5316653		Iren Hoyland Lohr (iren.hoyland.lohr@sus.no)	Human	human	blood	Infection	Norway	2018
ERR11578099	NK_H1_098	ERS15599426	SAMEA113605049	PRJEB48268	KLEBGAP	135	350824	635348	5495941		Iren Hoyland Lohr (iren.hoyland.lohr@sus.no)	Human	human	blood	Infection	Norway	2018
ERR11578102	NK_H1_102	ERS15599906	SAMEA113605529	PRJEB48268	KLEBGAP	128	362290	1062883	5355960		Iren Hoyland Lohr (iren.hoyland.lohr@sus.no)	Human	human	blood	Infection	Norway	2018
ERR11578108	NK_H1_112	ERS15599435	SAMEA113605058	PRJEB48268	KLEBGAP	394	262595	888538	5589861		Iren Hoyland Lohr (iren.hoyland.lohr@sus.no)	Human	human	blood	Infection	Norway	2018
ERR11578110	NK_H1_114	ERS15599437	SAMEA113605060	PRJEB48268	KLEBGAP	242	323418	607354	5545568		Iren Hoyland Lohr (iren.hoyland.lohr@sus.no)	Human	human	blood	Infection	Norway	2018
ERR11578114	NK_H1_119	ERS15599441	SAMEA113605064	PRJEB48268	KLEBGAP	164	176500	444315	5487078		Iren Hoyland Lohr (iren.hoyland.lohr@sus.no)	Human	human	blood	Infection	Norway	2018
ERR11578115	NK_H1_120	ERS15599915	SAMEA113605538	PRJEB48268	KLEBGAP	212	238669	533180	5469190		Iren Hoyland Lohr (iren.hoyland.lohr@sus.no)	Human	human	blood	Infection	Norway	2018
ERR11578117	NK_H10_002	ERS15599724	SAMEA113605347	PRJEB48268	KLEBGAP	187	202614	601157	5294525		Iren Hoyland Lohr (iren.hoyland.lohr@sus.no)	Human	human	blood	Infection	Norway	2017
ERR11578118	NK_H10_003	ERS15599725	SAMEA113605348	PRJEB48268	KLEBGAP	164	198185	374195	5397351		Iren Hoyland Lohr (iren.hoyland.lohr@sus.no)	Human	human	blood	Infection	Norway	2017
ERR11578119	NK_H10_004	ERS15599726	SAMEA113605349	PRJEB48268	KLEBGAP	241	216028	665149	5686224		Iren Hoyland Lohr (iren.hoyland.lohr@sus.no)	Human	human	blood	Infection	Norway	2017
ERR11578120	NK_H10_005	ERS15599727	SAMEA113605350	PRJEB48268	KLEBGAP	158	343657	432421	5314429		Iren Hoyland Lohr (iren.hoyland.lohr@sus.no)	Human	human	blood	Infection	Norway	2018
ERR11578122	NK_H10_007	ERS15599729	SAMEA113605352	PRJEB48268	KLEBGAP	152	316339	732335	5531170		Iren Hoyland Lohr (iren.hoyland.lohr@sus.no)	Human	human	blood	Infection	Norway	2018
ERR11578123	NK_H11_001	ERS15599732	SAMEA113605355	PRJEB48268	KLEBGAP	92	354566	908659	5085559		Iren Hoyland Lohr (iren.hoyland.lohr@sus.no)	Human	human	blood	Infection	Norway	2017
ERR11578124	NK_H11_003	ERS15599733	SAMEA113605356	PRJEB48268	KLEBGAP	101	374767	1239954	5335202		Iren Hoyland Lohr (iren.hoyland.lohr@sus.no)	Human	human	blood	Infection	Norway	2017
ERR11578126	NK_H11_006	ERS15599735	SAMEA113605358	PRJEB48268	KLEBGAP	120	289423	509197	5541349		Iren Hoyland Lohr (iren.hoyland.lohr@sus.no)	Human	human	blood	Infection	Norway	2017
ERR11578128	NK_H11_008	ERS15599737	SAMEA113605360	PRJEB48268	KLEBGAP	83	501918	1099523	5372196		Iren Hoyland Lohr (iren.hoyland.lohr@sus.no)	Human	human	blood	Infection	Norway	2018
ERR11578129	NK_H11_010	ERS15599738	SAMEA113605361	PRJEB48268	KLEBGAP	95	573743	982992	5175069		Iren Hoyland Lohr (iren.hoyland.lohr@sus.no)	Human	human	blood	Infection	Norway	2018
ERR11578131	NK_H11_013	ERS15599740	SAMEA113605363	PRJEB48268	KLEBGAP	100	328435	855287	5444723		Iren Hoyland Lohr (iren.hoyland.lohr@sus.no)	Human	human	blood	Infection	Norway	2018
ERR11578140	NK_H12_009	ERS15599749	SAMEA113605372	PRJEB48268	KLEBGAP	311	148226	319902	5379756		Iren Hoyland Lohr (iren.hoyland.lohr@sus.no)	Human	human	blood	Infection	Norway	2017
ERR11578141	NK_H12_010	ERS15599750	SAMEA113605373	PRJEB48268	KLEBGAP	126	390707	856901	5458556		Iren Hoyland Lohr (iren.hoyland.lohr@sus.no)	Human	human	blood	Infection	Norway	2017
ERR11578143	NK_H12_012	ERS15599752	SAMEA113605375	PRJEB48268	KLEBGAP	94	446131	663529	5322673		Iren Hoyland Lohr (iren.hoyland.lohr@sus.no)	Human	human	blood	Infection	Norway	2017
ERR11578144	NK_H12_013	ERS15599753	SAMEA113605376	PRJEB48268	KLEBGAP	115	361323	994860	5554673		Iren Hoyland Lohr (iren.hoyland.lohr@sus.no)	Human	human	blood	Infection	Norway	2017
ERR11578146	NK_H12_016	ERS15599755	SAMEA113605378	PRJEB48268	KLEBGAP	281	183530	606986	5641200		Iren Hoyland Lohr (iren.hoyland.lohr@sus.no)	Human	human	blood	Infection	Norway	2017
ERR11578148	NK_H12_018	ERS15599757	SAMEA113605380	PRJEB48268	KLEBGAP	152	310954	905079	5347897		Iren Hoyland Lohr (iren.hoyland.lohr@sus.no)	Human	human	blood	Infection	Norway	2017
ERR11578149	NK_H12_020	ERS15599758	SAMEA113605381	PRJEB48268	KLEBGAP	151	235252	509339	5629629		Iren Hoyland Lohr (iren.hoyland.lohr@sus.no)	Human	human	blood	Infection	Norway	2017
ERR11578152	NK_H12_023	ERS15600109	SAMEA113605732	PRJEB48268	KLEBGAP	147	229183	393039	5568237		Iren Hoyland Lohr (iren.hoyland.lohr@sus.no)	Human	human	blood	Infection	Norway	2017
ERR11578153	NK_H12_026	ERS15599762	SAMEA113605385	PRJEB48268	KLEBGAP	235	190262	557288	5577798		Iren Hoyland Lohr (iren.hoyland.lohr@sus.no)	Human	human	blood	Infection	Norway	2017
ERR11578154	NK_H12_028	ERS15599763	SAMEA113605386	PRJEB48268	KLEBGAP	263	187324	837453	5400893		Iren Hoyland Lohr (iren.hoyland.lohr@sus.no)	Human	human	blood	Infection	Norway	2017
ERR11578155	NK_H12_029	ERS15599764	SAMEA113605387	PRJEB48268	KLEBGAP	126	318160	547802	5169218		Iren Hoyland Lohr (iren.hoyland.lohr@sus.no)	Human	human	blood	Infection	Norway	2017
ERR11578157	NK_H12_032	ERS15599766	SAMEA113605389	PRJEB48268	KLEBGAP	204	238675	409258	5240362		Iren Hoyland Lohr (iren.hoyland.lohr@sus.no)	Human	human	blood	Infection	Norway	2017
ERR11578158	NK_H12_033	ERS15599767	SAMEA113605390	PRJEB48268	KLEBGAP	174	173275	413291	5123527		Iren Hoyland Lohr (iren.hoyland.lohr@sus.no)	Human	human	blood	Infection	Norway	2017
ERR11578161	NK_H12_036	ERS15599770	SAMEA113605393	PRJEB48268	KLEBGAP	294	306239	411604	5461663		Iren Hoyland Lohr (iren.hoyland.lohr@sus.no)	Human	human	blood	Infection	Norway	2017
ERR11578162	NK_H12_037	ERS15599771	SAMEA113605394	PRJEB48268	KLEBGAP	415	180716	399752	5462493		Iren Hoyland Lohr (iren.hoyland.lohr@sus.no)	Human	human	blood	Infection	Norway	2017
ERR11578163	NK_H12_038	ERS15600120	SAMEA113605743	PRJEB48268	KLEBGAP	143	229178	459443	5564853		Iren Hoyland Lohr (iren.hoyland.lohr@sus.no)	Human	human	blood	Infection	Norway	2017
ERR11578164	NK_H12_039	ERS15599773	SAMEA113605396	PRJEB48268	KLEBGAP	143	250791	471280	5298934		Iren Hoyland Lohr (iren.hoyland.lohr@sus.no)	Human	human	blood	Infection	Norway	2017
ERR11578165	NK_H12_040	ERS15599774	SAMEA113605397	PRJEB48268	KLEBGAP	132	372163	895965	5269892		Iren Hoyland Lohr (iren.hoyland.lohr@sus.no)	Human	human	blood	Infection	Norway	2017
ERR11578166	NK_H12_041	ERS15599775	SAMEA113605398	PRJEB48268	KLEBGAP	112	425321	1092286	5426684		Iren Hoyland Lohr (iren.hoyland.lohr@sus.no)	Human	human	blood	Infection	Norway	2017
ERR11578167	NK_H12_042	ERS15599776	SAMEA113605399	PRJEB48268	KLEBGAP	141	250791	471280	5298611		Iren Hoyland Lohr (iren.hoyland.lohr@sus.no)	Human	human	blood	Infection	Norway	2017
ERR11578168	NK_H12_043	ERS15599777	SAMEA113605400	PRJEB48268	KLEBGAP	127	297617	893150	5358671		Iren Hoyland Lohr (iren.hoyland.lohr@sus.no)	Human	human	blood	Infection	Norway	2017
ERR11578169	NK_H12_044	ERS15599778	SAMEA113605401	PRJEB48268	KLEBGAP	73	480054	1176995	5469857		Iren Hoyland Lohr (iren.hoyland.lohr@sus.no)	Human	human	blood	Infection	Norway	2017
ERR11578170	NK_H12_045	ERS15599779	SAMEA113605402	PRJEB48268	KLEBGAP	88	479615	1346303	5368838		Iren Hoyland Lohr (iren.hoyland.lohr@sus.no)	Human	human	blood	Infection	Norway	2017
ERR11578172	NK_H12_047	ERS15599781	SAMEA113605404	PRJEB48268	KLEBGAP	97	399108	677289	5531868		Iren Hoyland Lohr (iren.hoyland.lohr@sus.no)	Human	human	blood	Infection	Norway	2017
ERR11578173	NK_H12_048	ERS15599782	SAMEA113605405	PRJEB48268	KLEBGAP	143	354372	947862	5419954		Iren Hoyland Lohr (iren.hoyland.lohr@sus.no)	Human	human	blood	Infection	Norway	2017
ERR11578174	NK_H12_049	ERS15599783	SAMEA113605406	PRJEB48268	KLEBGAP	384	152074	383209	5526392		Iren Hoyland Lohr (iren.hoyland.lohr@sus.no)	Human	human	blood	Infection	Norway	2017
ERR11578175	NK_H12_050	ERS15599784	SAMEA113605407	PRJEB48268	KLEBGAP	76	435697	985474	5138807		Iren Hoyland Lohr (iren.hoyland.lohr@sus.no)	Human	human	blood	Infection	Norway	2017
ERR11578176	NK_H12_051	ERS15599785	SAMEA113605408	PRJEB48268	KLEBGAP	153	348368	734673	5486066		Iren Hoyland Lohr (iren.hoyland.lohr@sus.no)	Human	human	blood	Infection	Norway	2017
ERR11578177	NK_H12_052	ERS15599786	SAMEA113605409	PRJEB48268	KLEBGAP	100	341809	1066151	5472167		Iren Hoyland Lohr (iren.hoyland.lohr@sus.no)	Human	human	blood	Infection	Norway	2017
ERR11578180	NK_H12_055	ERS15599789	SAMEA113605412	PRJEB48268	KLEBGAP	115	432077	918176	5351678		Iren Hoyland Lohr (iren.hoyland.lohr@sus.no)	Human	human	blood	Infection	Norway	2018
ERR11578181	NK_H12_056	ERS15599790	SAMEA113605413	PRJEB48268	KLEBGAP	89	373725	855040	5495147		Iren Hoyland Lohr (iren.hoyland.lohr@sus.no)	Human	human	blood	Infection	Norway	2018
ERR11578184	NK_H12_061	ERS15599793	SAMEA113605416	PRJEB48268	KLEBGAP	121	338629	502699	5454202		Iren Hoyland Lohr (iren.hoyland.lohr@sus.no)	Human	human	blood	Infection	Norway	2018
ERR11578185	NK_H12_062	ERS15599794	SAMEA113605417	PRJEB48268	KLEBGAP	223	196913	697158	5612677		Iren Hoyland Lohr (iren.hoyland.lohr@sus.no)	Human	human	blood	Infection	Norway	2018
ERR11578190	NK_H12_070	ERS15599799	SAMEA113605422	PRJEB48268	KLEBGAP	181	128053	294478	5131693		Iren Hoyland Lohr (iren.hoyland.lohr@sus.no)	Human	human	blood	Infection	Norway	2018
ERR11578192	NK_H12_072	ERS15599801	SAMEA113605424	PRJEB48268	KLEBGAP	212	150643	400606	5515612		Iren Hoyland Lohr (iren.hoyland.lohr@sus.no)	Human	human	blood	Infection	Norway	2018
ERR11578193	NK_H12_073	ERS15599802	SAMEA113605425	PRJEB48268	KLEBGAP	171	341766	966976	5487725		Iren Hoyland Lohr (iren.hoyland.lohr@sus.no)	Human	human	blood	Infection	Norway	2018
ERR11578195	NK_H12_075	ERS15599804	SAMEA113605427	PRJEB48268	KLEBGAP	163	133576	372808	5299411		Iren Hoyland Lohr (iren.hoyland.lohr@sus.no)	Human	human	blood	Infection	Norway	2018
ERR11578196	NK_H12_076	ERS15599805	SAMEA113605428	PRJEB48268	KLEBGAP	146	148562	331302	5504471		Iren Hoyland Lohr (iren.hoyland.lohr@sus.no)	Human	human	blood	Infection	Norway	2018
ERR11578199	NK_H12_079	ERS15599808	SAMEA113605431	PRJEB48268	KLEBGAP	139	212545	502598	5187388		Iren Hoyland Lohr (iren.hoyland.lohr@sus.no)	Human	human	blood	Infection	Norway	2018
ERR11578202	NK_H12_085	ERS15599811	SAMEA113605434	PRJEB48268	KLEBGAP	91	376220	863315	5462472		Iren Hoyland Lohr (iren.hoyland.lohr@sus.no)	Human	human	blood	Infection	Norway	2018
ERR11578205	NK_H12_088	ERS15599814	SAMEA113605437	PRJEB48268	KLEBGAP	250	177496	522807	5376880		Iren Hoyland Lohr (iren.hoyland.lohr@sus.no)	Human	human	blood	Infection	Norway	2018
ERR11578207	NK_H12_092	ERS15599816	SAMEA113605439	PRJEB48268	KLEBGAP	471	78122	244237	5475812		Iren Hoyland Lohr (iren.hoyland.lohr@sus.no)	Human	human	blood	Infection	Norway	2018
ERR11578208	NK_H12_093	ERS15599817	SAMEA113605440	PRJEB48268	KLEBGAP	211	169408	385686	5555083		Iren Hoyland Lohr (iren.hoyland.lohr@sus.no)	Human	human	blood	Infection	Norway	2018
ERR11578209	NK_H12_094	ERS15599818	SAMEA113605441	PRJEB48268	KLEBGAP	124	250040	775764	5062779		Iren Hoyland Lohr (iren.hoyland.lohr@sus.no)	Human	human	blood	Infection	Norway	2018
ERR11578210	NK_H12_095	ERS15599819	SAMEA113605442	PRJEB48268	KLEBGAP	166	197712	517510	5279076		Iren Hoyland Lohr (iren.hoyland.lohr@sus.no)	Human	human	blood	Infection	Norway	2018
ERR11578211	NK_H12_096	ERS15599820	SAMEA113605443	PRJEB48268	KLEBGAP	146	198666	385393	5060283		Iren Hoyland Lohr (iren.hoyland.lohr@sus.no)	Human	human	blood	Infection	Norway	2018
ERR11578213	NK_H12_098	ERS15599822	SAMEA113605445	PRJEB48268	KLEBGAP	146	340315	1292526	5403312		Iren Hoyland Lohr (iren.hoyland.lohr@sus.no)	Human	human	blood	Infection	Norway	2018
ERR11578214	NK_H12_099	ERS15599823	SAMEA113605446	PRJEB48268	KLEBGAP	183	170609	425631	5444941		Iren Hoyland Lohr (iren.hoyland.lohr@sus.no)	Human	human	blood	Infection	Norway	2018
ERR11578216	NK_H12_101	ERS15599825	SAMEA113605448	PRJEB48268	KLEBGAP	261	132722	330238	5780460		Iren Hoyland Lohr (iren.hoyland.lohr@sus.no)	Human	human	blood	Infection	Norway	2018
ERR11578217	NK_H12_102	ERS15599826	SAMEA113605449	PRJEB48268	KLEBGAP	197	143512	947129	5233545		Iren Hoyland Lohr (iren.hoyland.lohr@sus.no)	Human	human	blood	Infection	Norway	2018
ERR11578218	NK_H12_103	ERS15599827	SAMEA113605450	PRJEB48268	KLEBGAP	371	98391	391196	5983947		Iren Hoyland Lohr (iren.hoyland.lohr@sus.no)	Human	human	blood	Infection	Norway	2018
ERR11578223	NK_H13_001	ERS15599836	SAMEA113605459	PRJEB48268	KLEBGAP	476	93591	301560	5495634		Iren Hoyland Lohr (iren.hoyland.lohr@sus.no)	Human	human	blood	Infection	Norway	2017
ERR11578224	NK_H13_002	ERS15599837	SAMEA113605460	PRJEB48268	KLEBGAP	141	177424	625006	5020459		Iren Hoyland Lohr (iren.hoyland.lohr@sus.no)	Human	human	blood	Infection	Norway	2017
ERR11578226	NK_H13_004	ERS15599839	SAMEA113605462	PRJEB48268	KLEBGAP	448	81532	386068	5504035		Iren Hoyland Lohr (iren.hoyland.lohr@sus.no)	Human	human	blood	Infection	Norway	2017
ERR11578229	NK_H13_007	ERS15599842	SAMEA113605465	PRJEB48268	KLEBGAP	97	282935	667884	5419338		Iren Hoyland Lohr (iren.hoyland.lohr@sus.no)	Human	human	blood	Infection	Norway	2018
ERR11578230	NK_H13_008	ERS15599843	SAMEA113605466	PRJEB48268	KLEBGAP	204	304777	499296	5544220		Iren Hoyland Lohr (iren.hoyland.lohr@sus.no)	Human	human	blood	Infection	Norway	2018
ERR11578233	NK_H14_002	ERS15599852	SAMEA113605475	PRJEB48268	KLEBGAP	110	266097	658558	5295563		Iren Hoyland Lohr (iren.hoyland.lohr@sus.no)	Human	human	blood	Infection	Norway	2017
ERR11578235	NK_H14_004	ERS15599854	SAMEA113605477	PRJEB48268	KLEBGAP	62	368220	899817	5013657		Iren Hoyland Lohr (iren.hoyland.lohr@sus.no)	Human	human	blood	Infection	Norway	2017
ERR11578236	NK_H14_005	ERS15599855	SAMEA113605478	PRJEB48268	KLEBGAP	277	165694	668819	5367710		Iren Hoyland Lohr (iren.hoyland.lohr@sus.no)	Human	human	blood	Infection	Norway	2017
ERR11578238	NK_H14_008	ERS15599857	SAMEA113605480	PRJEB48268	KLEBGAP	97	959323	1938379	5303130		Iren Hoyland Lohr (iren.hoyland.lohr@sus.no)	Human	human	blood	Infection	Norway	2017
ERR11578240	NK_H14_010	ERS15599859	SAMEA113605482	PRJEB48268	KLEBGAP	184	304443	782472	5412327		Iren Hoyland Lohr (iren.hoyland.lohr@sus.no)	Human	human	blood	Infection	Norway	2017
ERR11578242	NK_H14_012	ERS15599861	SAMEA113605484	PRJEB48268	KLEBGAP	128	429440	1737125	5662261		Iren Hoyland Lohr (iren.hoyland.lohr@sus.no)	Human	human	blood	Infection	Norway	2017
ERR11578244	NK_H14_014	ERS15599863	SAMEA113605486	PRJEB48268	KLEBGAP	193	350485	782472	5412341		Iren Hoyland Lohr (iren.hoyland.lohr@sus.no)	Human	human	blood	Infection	Norway	2017
ERR11578247	NK_H14_018	ERS15599866	SAMEA113605489	PRJEB48268	KLEBGAP	263	144946	356492	5657035		Iren Hoyland Lohr (iren.hoyland.lohr@sus.no)	Human	human	blood	Infection	Norway	2017
ERR11578248	NK_H14_019	ERS15599867	SAMEA113605490	PRJEB48268	KLEBGAP	152	260406	643140	5383540		Iren Hoyland Lohr (iren.hoyland.lohr@sus.no)	Human	human	blood	Infection	Norway	2017
ERR11578249	NK_H14_020	ERS15599868	SAMEA113605491	PRJEB48268	KLEBGAP	67	314778	664942	5263758		Iren Hoyland Lohr (iren.hoyland.lohr@sus.no)	Human	human	blood	Infection	Norway	2017
ERR11578251	NK_H14_022	ERS15599870	SAMEA113605493	PRJEB48268	KLEBGAP	241	174898	312169	5490685		Iren Hoyland Lohr (iren.hoyland.lohr@sus.no)	Human	human	blood	Infection	Norway	2017
ERR11578252	NK_H14_023	ERS15599871	SAMEA113605494	PRJEB48268	KLEBGAP	340	181371	492564	5438577		Iren Hoyland Lohr (iren.hoyland.lohr@sus.no)	Human	human	blood	Infection	Norway	2017
ERR11578253	NK_H14_024	ERS15599872	SAMEA113605495	PRJEB48268	KLEBGAP	292	140814	341361	5222003		Iren Hoyland Lohr (iren.hoyland.lohr@sus.no)	Human	human	blood	Infection	Norway	2017
ERR11578254	NK_H14_025	ERS15599873	SAMEA113605496	PRJEB48268	KLEBGAP	116	329246	449960	5279152		Iren Hoyland Lohr (iren.hoyland.lohr@sus.no)	Human	human	blood	Infection	Norway	2017
ERR11578256	NK_H14_027	ERS15599875	SAMEA113605498	PRJEB48268	KLEBGAP	192	184497	602941	5492594		Iren Hoyland Lohr (iren.hoyland.lohr@sus.no)	Human	human	blood	Infection	Norway	2017
ERR11578257	NK_H14_028	ERS15599876	SAMEA113605499	PRJEB48268	KLEBGAP	115	457117	983142	5271773		Iren Hoyland Lohr (iren.hoyland.lohr@sus.no)	Human	human	blood	Infection	Norway	2017
ERR11578258	NK_H14_029	ERS15599877	SAMEA113605500	PRJEB48268	KLEBGAP	84	440153	722126	5196382		Iren Hoyland Lohr (iren.hoyland.lohr@sus.no)	Human	human	blood	Infection	Norway	2017
ERR11578259	NK_H14_030	ERS15599878	SAMEA113605501	PRJEB48268	KLEBGAP	181	378900	856072	5406109		Iren Hoyland Lohr (iren.hoyland.lohr@sus.no)	Human	human	blood	Infection	Norway	2017
ERR11578260	NK_H14_031	ERS15599879	SAMEA113605502	PRJEB48268	KLEBGAP	222	350873	1043066	5376099		Iren Hoyland Lohr (iren.hoyland.lohr@sus.no)	Human	human	blood	Infection	Norway	2017
ERR11578264	NK_H14_036	ERS15599883	SAMEA113605506	PRJEB48268	KLEBGAP	129	319351	941196	5388094		Iren Hoyland Lohr (iren.hoyland.lohr@sus.no)	Human	human	blood	Infection	Norway	2017
ERR11578267	NK_H14_039	ERS15600180	SAMEA113605803	PRJEB48268	KLEBGAP	247	198888	372266	5721147		Iren Hoyland Lohr (iren.hoyland.lohr@sus.no)	Human	human	blood	Infection	Norway	2017
ERR11578269	NK_H14_041	ERS15599888	SAMEA113605511	PRJEB48268	KLEBGAP	292	217054	565643	5406280		Iren Hoyland Lohr (iren.hoyland.lohr@sus.no)	Human	human	blood	Infection	Norway	2017
ERR11578272	NK_H14_044	ERS15599891	SAMEA113605514	PRJEB48268	KLEBGAP	115	300607	511174	5342405		Iren Hoyland Lohr (iren.hoyland.lohr@sus.no)	Human	human	blood	Infection	Norway	2017
ERR11578273	NK_H14_045	ERS15599892	SAMEA113605515	PRJEB48268	KLEBGAP	241	233510	396466	5618086		Iren Hoyland Lohr (iren.hoyland.lohr@sus.no)	Human	human	blood	Infection	Norway	2017
ERR11578275	NK_H14_048	ERS15599894	SAMEA113605517	PRJEB48268	KLEBGAP	157	215371	796636	5433150		Iren Hoyland Lohr (iren.hoyland.lohr@sus.no)	Human	human	blood	Infection	Norway	2017
ERR11578276	NK_H14_049	ERS15599895	SAMEA113605518	PRJEB48268	KLEBGAP	495	87897	373340	5643515		Iren Hoyland Lohr (iren.hoyland.lohr@sus.no)	Human	human	blood	Infection	Norway	2017
ERR11578277	NK_H14_050	ERS15599896	SAMEA113605519	PRJEB48268	KLEBGAP	156	240186	615099	5636112		Iren Hoyland Lohr (iren.hoyland.lohr@sus.no)	Human	human	blood	Infection	Norway	2017
ERR11578278	NK_H14_051	ERS15599897	SAMEA113605520	PRJEB48268	KLEBGAP	94	464153	745493	5459245		Iren Hoyland Lohr (iren.hoyland.lohr@sus.no)	Human	human	blood	Infection	Norway	2017
ERR11578280	NK_H14_054	ERS15599899	SAMEA113605522	PRJEB48268	KLEBGAP	153	305463	1044581	5371702		Iren Hoyland Lohr (iren.hoyland.lohr@sus.no)	Human	human	blood	Infection	Norway	2017
ERR11578281	NK_H14_055	ERS15600181	SAMEA113605804	PRJEB48268	KLEBGAP	282	170014	361964	5690741		Iren Hoyland Lohr (iren.hoyland.lohr@sus.no)	Human	human	blood	Infection	Norway	2017
ERR11578282	NK_H14_056	ERS15599901	SAMEA113605524	PRJEB48268	KLEBGAP	223	137797	620926	5433936		Iren Hoyland Lohr (iren.hoyland.lohr@sus.no)	Human	human	blood	Infection	Norway	2017
ERR11578283	NK_H14_057	ERS15599902	SAMEA113605525	PRJEB48268	KLEBGAP	99	298298	799837	5249855		Iren Hoyland Lohr (iren.hoyland.lohr@sus.no)	Human	human	blood	Infection	Norway	2017
ERR11578285	NK_H14_059	ERS15599904	SAMEA113605527	PRJEB48268	KLEBGAP	332	299312	904892	5401716		Iren Hoyland Lohr (iren.hoyland.lohr@sus.no)	Human	human	blood	Infection	Norway	2017
ERR11578287	NK_H14_063	ERS15599907	SAMEA113605530	PRJEB48268	KLEBGAP	191	203547	408869	5536861		Iren Hoyland Lohr (iren.hoyland.lohr@sus.no)	Human	human	blood	Infection	Norway	2018
ERR11578288	NK_H14_065	ERS15599908	SAMEA113605531	PRJEB48268	KLEBGAP	262	203595	837259	5488461		Iren Hoyland Lohr (iren.hoyland.lohr@sus.no)	Human	human	blood	Infection	Norway	2017
ERR11578291	NK_H14_068	ERS15599911	SAMEA113605534	PRJEB48268	KLEBGAP	63	438631	816158	5210161		Iren Hoyland Lohr (iren.hoyland.lohr@sus.no)	Human	human	blood	Infection	Norway	2018
ERR11578292	NK_H14_069	ERS15599912	SAMEA113605535	PRJEB48268	KLEBGAP	392	126709	364634	5516853		Iren Hoyland Lohr (iren.hoyland.lohr@sus.no)	Human	human	blood	Infection	Norway	2018
ERR11578293	NK_H14_071	ERS15599913	SAMEA113605536	PRJEB48268	KLEBGAP	90	368905	1355387	5471197		Iren Hoyland Lohr (iren.hoyland.lohr@sus.no)	Human	human	blood	Infection	Norway	2018
ERR11578294	NK_H14_072	ERS15599914	SAMEA113605537	PRJEB48268	KLEBGAP	63	366495	627486	5278077		Iren Hoyland Lohr (iren.hoyland.lohr@sus.no)	Human	human	blood	Infection	Norway	2018
ERR11578298	NK_H14_077	ERS15599918	SAMEA113605541	PRJEB48268	KLEBGAP	139	337087	646159	5398585		Iren Hoyland Lohr (iren.hoyland.lohr@sus.no)	Human	human	blood	Infection	Norway	2018
ERR11578300	NK_H14_079	ERS15599920	SAMEA113605543	PRJEB48268	KLEBGAP	240	278914	758170	5484352		Iren Hoyland Lohr (iren.hoyland.lohr@sus.no)	Human	human	blood	Infection	Norway	2018
ERR11578301	NK_H14_080	ERS15599921	SAMEA113605544	PRJEB48268	KLEBGAP	86	461200	826671	5285026		Iren Hoyland Lohr (iren.hoyland.lohr@sus.no)	Human	human	blood	Infection	Norway	2018
ERR11578302	NK_H14_081	ERS15599922	SAMEA113605545	PRJEB48268	KLEBGAP	149	312622	1288444	5463448		Iren Hoyland Lohr (iren.hoyland.lohr@sus.no)	Human	human	blood	Infection	Norway	2018
ERR11578303	NK_H14_082	ERS15599923	SAMEA113605546	PRJEB48268	KLEBGAP	84	462497	597043	5223973		Iren Hoyland Lohr (iren.hoyland.lohr@sus.no)	Human	human	blood	Infection	Norway	2018
ERR11578304	NK_H14_083	ERS15599924	SAMEA113605547	PRJEB48268	KLEBGAP	229	133340	635734	5293147		Iren Hoyland Lohr (iren.hoyland.lohr@sus.no)	Human	human	blood	Infection	Norway	2018
ERR11578307	NK_H14_088	ERS15599927	SAMEA113605550	PRJEB48268	KLEBGAP	408	154675	465176	6075943		Iren Hoyland Lohr (iren.hoyland.lohr@sus.no)	Human	human	blood	Infection	Norway	2018
ERR11578308	NK_H14_090	ERS15599928	SAMEA113605551	PRJEB48268	KLEBGAP	207	258068	849131	5578845		Iren Hoyland Lohr (iren.hoyland.lohr@sus.no)	Human	human	blood	Infection	Norway	2018
ERR11578312	NK_H15_002	ERS15599932	SAMEA113605555	PRJEB48268	KLEBGAP	389	129348	427660	5502292		Iren Hoyland Lohr (iren.hoyland.lohr@sus.no)	Human	human	blood	Infection	Norway	2017
ERR11578314	NK_H15_004	ERS15599934	SAMEA113605557	PRJEB48268	KLEBGAP	393	145324	402001	5417935		Iren Hoyland Lohr (iren.hoyland.lohr@sus.no)	Human	human	blood	Infection	Norway	2017
ERR11578315	NK_H15_005	ERS15599935	SAMEA113605558	PRJEB48268	KLEBGAP	126	409951	754463	5240682		Iren Hoyland Lohr (iren.hoyland.lohr@sus.no)	Human	human	blood	Infection	Norway	2017
ERR11578316	NK_H15_006	ERS15599936	SAMEA113605559	PRJEB48268	KLEBGAP	118	270327	821765	5292834		Iren Hoyland Lohr (iren.hoyland.lohr@sus.no)	Human	human	blood	Infection	Norway	2017
ERR11578318	NK_H15_008	ERS15599938	SAMEA113605561	PRJEB48268	KLEBGAP	350	102509	331517	5192082		Iren Hoyland Lohr (iren.hoyland.lohr@sus.no)	Human	human	blood	Infection	Norway	2017
ERR11578320	NK_H15_010	ERS15599940	SAMEA113605563	PRJEB48268	KLEBGAP	186	388120	608791	5369101		Iren Hoyland Lohr (iren.hoyland.lohr@sus.no)	Human	human	blood	Infection	Norway	2017
ERR11578321	NK_H15_011	ERS15599941	SAMEA113605564	PRJEB48268	KLEBGAP	176	185269	533207	5674199		Iren Hoyland Lohr (iren.hoyland.lohr@sus.no)	Human	human	blood	Infection	Norway	2017
ERR11578322	NK_H15_012	ERS15599942	SAMEA113605565	PRJEB48268	KLEBGAP	202	154650	493097	5371731		Iren Hoyland Lohr (iren.hoyland.lohr@sus.no)	Human	human	blood	Infection	Norway	2017
ERR11578324	NK_H15_015	ERS15599944	SAMEA113605567	PRJEB48268	KLEBGAP	109	268023	556829	5501898		Iren Hoyland Lohr (iren.hoyland.lohr@sus.no)	Human	human	blood	Infection	Norway	2017
ERR11578325	NK_H15_016	ERS15599945	SAMEA113605568	PRJEB48268	KLEBGAP	181	272479	501739	5383225		Iren Hoyland Lohr (iren.hoyland.lohr@sus.no)	Human	human	blood	Infection	Norway	2017
ERR11578326	NK_H15_017	ERS15599946	SAMEA113605569	PRJEB48268	KLEBGAP	276	158694	425206	5221881		Iren Hoyland Lohr (iren.hoyland.lohr@sus.no)	Human	human	blood	Infection	Norway	2017
ERR11578327	NK_H15_018	ERS15599947	SAMEA113605570	PRJEB48268	KLEBGAP	427	93942	263870	5226532		Iren Hoyland Lohr (iren.hoyland.lohr@sus.no)	Human	human	blood	Infection	Norway	2017
ERR11578330	NK_H15_021	ERS15599950	SAMEA113605573	PRJEB48268	KLEBGAP	94	246812	643485	5570954		Iren Hoyland Lohr (iren.hoyland.lohr@sus.no)	Human	human	blood	Infection	Norway	2017
ERR11578331	NK_H15_022	ERS15599951	SAMEA113605574	PRJEB48268	KLEBGAP	365	125930	395756	5539797		Iren Hoyland Lohr (iren.hoyland.lohr@sus.no)	Human	human	blood	Infection	Norway	2017
ERR11578332	NK_H15_023	ERS15600237	SAMEA113605860	PRJEB48268	KLEBGAP	137	363724	878891	5562661		Iren Hoyland Lohr (iren.hoyland.lohr@sus.no)	Human	human	blood	Infection	Norway	2017
ERR11578333	NK_H15_024	ERS15599953	SAMEA113605576	PRJEB48268	KLEBGAP	171	245719	608114	5300704		Iren Hoyland Lohr (iren.hoyland.lohr@sus.no)	Human	human	blood	Infection	Norway	2017
ERR11578335	NK_H15_026	ERS15599955	SAMEA113605578	PRJEB48268	KLEBGAP	124	281965	724522	5376431		Iren Hoyland Lohr (iren.hoyland.lohr@sus.no)	Human	human	blood	Infection	Norway	2017
ERR11578337	NK_H15_029	ERS15599957	SAMEA113605580	PRJEB48268	KLEBGAP	425	133368	458825	5971111		Iren Hoyland Lohr (iren.hoyland.lohr@sus.no)	Human	human	blood	Infection	Norway	2017
ERR11578338	NK_H15_030	ERS15599958	SAMEA113605581	PRJEB48268	KLEBGAP	199	207294	606262	5183180		Iren Hoyland Lohr (iren.hoyland.lohr@sus.no)	Human	human	blood	Infection	Norway	2017
ERR11578339	NK_H15_031	ERS15599959	SAMEA113605582	PRJEB48268	KLEBGAP	153	251626	479127	5458359		Iren Hoyland Lohr (iren.hoyland.lohr@sus.no)	Human	human	blood	Infection	Norway	2017
ERR11578340	NK_H15_032	ERS15599960	SAMEA113605583	PRJEB48268	KLEBGAP	201	149821	375153	5522855		Iren Hoyland Lohr (iren.hoyland.lohr@sus.no)	Human	human	blood	Infection	Norway	2017
ERR11578342	NK_H15_034	ERS15599962	SAMEA113605585	PRJEB48268	KLEBGAP	435	95352	401977	5511778		Iren Hoyland Lohr (iren.hoyland.lohr@sus.no)	Human	human	blood	Infection	Norway	2017
ERR11578343	NK_H15_035	ERS15599963	SAMEA113605586	PRJEB48268	KLEBGAP	93	354538	771634	5186322		Iren Hoyland Lohr (iren.hoyland.lohr@sus.no)	Human	human	blood	Infection	Norway	2017
ERR11578345	NK_H15_038	ERS15599965	SAMEA113605588	PRJEB48268	KLEBGAP	147	349046	677725	5546742		Iren Hoyland Lohr (iren.hoyland.lohr@sus.no)	Human	human	blood	Infection	Norway	2017
ERR11578346	NK_H15_039	ERS15599966	SAMEA113605589	PRJEB48268	KLEBGAP	140	208292	434034	5103415		Iren Hoyland Lohr (iren.hoyland.lohr@sus.no)	Human	human	blood	Infection	Norway	2017
ERR11578347	NK_H15_042	ERS15599967	SAMEA113605590	PRJEB48268	KLEBGAP	340	163110	316510	5592313		Iren Hoyland Lohr (iren.hoyland.lohr@sus.no)	Human	human	blood	Infection	Norway	2017
ERR11578350	NK_H15_046	ERS15599970	SAMEA113605593	PRJEB48268	KLEBGAP	166	127358	314754	5124063		Iren Hoyland Lohr (iren.hoyland.lohr@sus.no)	Human	human	blood	Infection	Norway	2017
ERR11578351	NK_H15_047	ERS15599971	SAMEA113605594	PRJEB48268	KLEBGAP	164	204243	446521	5419225		Iren Hoyland Lohr (iren.hoyland.lohr@sus.no)	Human	human	blood	Infection	Norway	2017
ERR11578353	NK_H15_049	ERS15599973	SAMEA113605596	PRJEB48268	KLEBGAP	144	253021	734528	5284362		Iren Hoyland Lohr (iren.hoyland.lohr@sus.no)	Human	human	blood	Infection	Norway	2018
ERR11578354	NK_H15_050	ERS15599974	SAMEA113605597	PRJEB48268	KLEBGAP	181	140784	550113	5348051		Iren Hoyland Lohr (iren.hoyland.lohr@sus.no)	Human	human	blood	Infection	Norway	2018
ERR11578355	NK_H15_051	ERS15599975	SAMEA113605598	PRJEB48268	KLEBGAP	211	137554	440815	5420461		Iren Hoyland Lohr (iren.hoyland.lohr@sus.no)	Human	human	blood	Infection	Norway	2018
ERR11578356	NK_H15_052	ERS15599976	SAMEA113605599	PRJEB48268	KLEBGAP	185	253546	466317	5503758		Iren Hoyland Lohr (iren.hoyland.lohr@sus.no)	Human	human	blood	Infection	Norway	2018
ERR11578358	NK_H15_055	ERS15599978	SAMEA113605601	PRJEB48268	KLEBGAP	120	273007	555610	5386144		Iren Hoyland Lohr (iren.hoyland.lohr@sus.no)	Human	human	blood	Infection	Norway	2018
ERR11578361	NK_H15_058	ERS15599981	SAMEA113605604	PRJEB48268	KLEBGAP	163	253842	690264	5386702		Iren Hoyland Lohr (iren.hoyland.lohr@sus.no)	Human	human	blood	Infection	Norway	2018
ERR11578362	NK_H15_059	ERS15599982	SAMEA113605605	PRJEB48268	KLEBGAP	258	179060	449730	5707891		Iren Hoyland Lohr (iren.hoyland.lohr@sus.no)	Human	human	blood	Infection	Norway	2018
ERR11578365	NK_H15_062	ERS15599985	SAMEA113605608	PRJEB48268	KLEBGAP	111	462825	1003105	5489639		Iren Hoyland Lohr (iren.hoyland.lohr@sus.no)	Human	human	blood	Infection	Norway	2018
ERR11578367	NK_H15_064	ERS15599987	SAMEA113605610	PRJEB48268	KLEBGAP	418	161682	383212	5704549		Iren Hoyland Lohr (iren.hoyland.lohr@sus.no)	Human	human	blood	Infection	Norway	2018
ERR11578369	NK_H15_066	ERS15599989	SAMEA113605612	PRJEB48268	KLEBGAP	364	143098	504463	5743064		Iren Hoyland Lohr (iren.hoyland.lohr@sus.no)	Human	human	blood	Infection	Norway	2018
ERR11578370	NK_H15_068	ERS15599990	SAMEA113605613	PRJEB48268	KLEBGAP	135	367561	961271	5398684		Iren Hoyland Lohr (iren.hoyland.lohr@sus.no)	Human	human	blood	Infection	Norway	2018
ERR11578371	NK_H15_069	ERS15599991	SAMEA113605614	PRJEB48268	KLEBGAP	486	83907	224560	5574762		Iren Hoyland Lohr (iren.hoyland.lohr@sus.no)	Human	human	blood	Infection	Norway	2018
ERR11578372	NK_H15_070	ERS15599992	SAMEA113605615	PRJEB48268	KLEBGAP	154	150410	420302	5319477		Iren Hoyland Lohr (iren.hoyland.lohr@sus.no)	Human	human	blood	Infection	Norway	2018
ERR11578373	NK_H15_072	ERS15599993	SAMEA113605616	PRJEB48268	KLEBGAP	108	380597	778278	5466442		Iren Hoyland Lohr (iren.hoyland.lohr@sus.no)	Human	human	blood	Infection	Norway	2018
ERR11578375	NK_H16_001	ERS15599995	SAMEA113605618	PRJEB48268	KLEBGAP	69	369021	1194911	5272537		Iren Hoyland Lohr (iren.hoyland.lohr@sus.no)	Human	human	blood	Infection	Norway	2017
ERR11578376	NK_H16_002	ERS15599996	SAMEA113605619	PRJEB48268	KLEBGAP	116	383912	674742	5240473		Iren Hoyland Lohr (iren.hoyland.lohr@sus.no)	Human	human	blood	Infection	Norway	2017
ERR11578377	NK_H16_003	ERS15599997	SAMEA113605620	PRJEB48268	KLEBGAP	112	363009	928130	5431436		Iren Hoyland Lohr (iren.hoyland.lohr@sus.no)	Human	human	blood	Infection	Norway	2017
ERR11578378	NK_H16_004	ERS15599998	SAMEA113605621	PRJEB48268	KLEBGAP	194	250508	769695	5420341		Iren Hoyland Lohr (iren.hoyland.lohr@sus.no)	Human	human	blood	Infection	Norway	2017
ERR11578379	NK_H16_005	ERS15599999	SAMEA113605622	PRJEB48268	KLEBGAP	141	350452	1044542	5409835		Iren Hoyland Lohr (iren.hoyland.lohr@sus.no)	Human	human	blood	Infection	Norway	2017
ERR11578380	NK_H16_006	ERS15600000	SAMEA113605623	PRJEB48268	KLEBGAP	89	487440	1557014	5358093		Iren Hoyland Lohr (iren.hoyland.lohr@sus.no)	Human	human	blood	Infection	Norway	2018
ERR11578381	NK_H16_007	ERS15600001	SAMEA113605624	PRJEB48268	KLEBGAP	160	217542	617447	5532856		Iren Hoyland Lohr (iren.hoyland.lohr@sus.no)	Human	human	blood	Infection	Norway	2017
ERR11578382	NK_H16_008	ERS15600002	SAMEA113605625	PRJEB48268	KLEBGAP	109	365353	1018525	5302302		Iren Hoyland Lohr (iren.hoyland.lohr@sus.no)	Human	human	blood	Infection	Norway	2018
ERR11578385	NK_H16_011	ERS15600005	SAMEA113605628	PRJEB48268	KLEBGAP	92	453056	947544	5386355		Iren Hoyland Lohr (iren.hoyland.lohr@sus.no)	Human	human	blood	Infection	Norway	2017
ERR11578386	NK_H16_012	ERS15600006	SAMEA113605629	PRJEB48268	KLEBGAP	408	321497	661944	5562866		Iren Hoyland Lohr (iren.hoyland.lohr@sus.no)	Human	human	blood	Infection	Norway	2017
ERR11578387	NK_H16_013	ERS15600007	SAMEA113605630	PRJEB48268	KLEBGAP	91	516728	962643	5253680		Iren Hoyland Lohr (iren.hoyland.lohr@sus.no)	Human	human	blood	Infection	Norway	2018
ERR11578388	NK_H16_014	ERS15600008	SAMEA113605631	PRJEB48268	KLEBGAP	126	322718	657419	5446410		Iren Hoyland Lohr (iren.hoyland.lohr@sus.no)	Human	human	blood	Infection	Norway	2017
ERR11578389	NK_H16_015	ERS15600009	SAMEA113605632	PRJEB48268	KLEBGAP	138	222790	412584	5411970		Iren Hoyland Lohr (iren.hoyland.lohr@sus.no)	Human	human	blood	Infection	Norway	2018
ERR11578391	NK_H16_017	ERS15600011	SAMEA113605634	PRJEB48268	KLEBGAP	200	133189	355734	5726129		Iren Hoyland Lohr (iren.hoyland.lohr@sus.no)	Human	human	blood	Infection	Norway	2018
ERR11578392	NK_H16_018	ERS15600012	SAMEA113605635	PRJEB48268	KLEBGAP	72	622723	809171	5273267		Iren Hoyland Lohr (iren.hoyland.lohr@sus.no)	Human	human	blood	Infection	Norway	2018
ERR11578394	NK_H16_020	ERS15600014	SAMEA113605637	PRJEB48268	KLEBGAP	78	693528	1157555	5480799		Iren Hoyland Lohr (iren.hoyland.lohr@sus.no)	Human	human	blood	Infection	Norway	2017
ERR11578395	NK_H16_021	ERS15600015	SAMEA113605638	PRJEB48268	KLEBGAP	86	800176	1222484	5449554		Iren Hoyland Lohr (iren.hoyland.lohr@sus.no)	Human	human	blood	Infection	Norway	2018
ERR11578401	NK_H17_004	ERS15600021	SAMEA113605644	PRJEB48268	KLEBGAP	90	350648	931707	5019183		Iren Hoyland Lohr (iren.hoyland.lohr@sus.no)	Human	human	blood	Infection	Norway	2018
ERR11578402	NK_H17_005	ERS15600022	SAMEA113605645	PRJEB48268	KLEBGAP	105	367575	569958	5080032		Iren Hoyland Lohr (iren.hoyland.lohr@sus.no)	Human	human	blood	Infection	Norway	2018
ERR11578409	NK_H17_013	ERS15600029	SAMEA113605652	PRJEB48268	KLEBGAP	157	329633	731911	5436557		Iren Hoyland Lohr (iren.hoyland.lohr@sus.no)	Human	human	blood	Infection	Norway	2018
ERR11578414	NK_H17_019	ERS15600034	SAMEA113605657	PRJEB48268	KLEBGAP	165	254396	730132	5469508		Iren Hoyland Lohr (iren.hoyland.lohr@sus.no)	Human	human	blood	Infection	Norway	2017
ERR11578416	NK_H17_021	ERS15600036	SAMEA113605659	PRJEB48268	KLEBGAP	216	269411	609612	5379588		Iren Hoyland Lohr (iren.hoyland.lohr@sus.no)	Human	human	blood	Infection	Norway	2017
ERR11578421	NK_H17_026	ERS15600041	SAMEA113605664	PRJEB48268	KLEBGAP	430	135559	266036	5386645		Iren Hoyland Lohr (iren.hoyland.lohr@sus.no)	Human	human	blood	Infection	Norway	2017
ERR11578422	NK_H17_028	ERS15600042	SAMEA113605665	PRJEB48268	KLEBGAP	154	322364	461951	5301689		Iren Hoyland Lohr (iren.hoyland.lohr@sus.no)	Human	human	blood	Infection	Norway	2017
ERR11578424	NK_H17_030	ERS15600044	SAMEA113605667	PRJEB48268	KLEBGAP	97	314061	462924	5171228		Iren Hoyland Lohr (iren.hoyland.lohr@sus.no)	Human	human	blood	Infection	Norway	2017
ERR11578428	NK_H17_035	ERS15600048	SAMEA113605671	PRJEB48268	KLEBGAP	230	216110	437974	5492057		Iren Hoyland Lohr (iren.hoyland.lohr@sus.no)	Human	human	blood	Infection	Norway	2017
ERR11578430	NK_H17_037	ERS15600050	SAMEA113605673	PRJEB48268	KLEBGAP	259	171467	511047	5152781		Iren Hoyland Lohr (iren.hoyland.lohr@sus.no)	Human	human	blood	Infection	Norway	2017
ERR11578432	NK_H17_039	ERS15600052	SAMEA113605675	PRJEB48268	KLEBGAP	140	355887	700146	5350501		Iren Hoyland Lohr (iren.hoyland.lohr@sus.no)	Human	human	blood	Infection	Norway	2017
ERR11578434	NK_H17_042	ERS15600054	SAMEA113605677	PRJEB48268	KLEBGAP	343	153615	376344	5529378		Iren Hoyland Lohr (iren.hoyland.lohr@sus.no)	Human	human	blood	Infection	Norway	2017
ERR11578437	NK_H18_002	ERS15600057	SAMEA113605680	PRJEB48268	KLEBGAP	146	255325	418858	5468564		Iren Hoyland Lohr (iren.hoyland.lohr@sus.no)	Human	human	blood	Infection	Norway	2017
ERR11578439	NK_H18_004	ERS15600059	SAMEA113605682	PRJEB48268	KLEBGAP	232	107588	240695	5538362		Iren Hoyland Lohr (iren.hoyland.lohr@sus.no)	Human	human	blood	Infection	Norway	2017
ERR11578440	NK_H18_005	ERS15600060	SAMEA113605683	PRJEB48268	KLEBGAP	134	183712	445731	5436653		Iren Hoyland Lohr (iren.hoyland.lohr@sus.no)	Human	human	blood	Infection	Norway	2017
ERR11578443	NK_H18_008	ERS15600063	SAMEA113605686	PRJEB48268	KLEBGAP	117	280344	476784	5261870		Iren Hoyland Lohr (iren.hoyland.lohr@sus.no)	Human	human	blood	Infection	Norway	2017
ERR11578445	NK_H18_010	ERS15600065	SAMEA113605688	PRJEB48268	KLEBGAP	139	385144	1120073	5479936		Iren Hoyland Lohr (iren.hoyland.lohr@sus.no)	Human	human	blood	Infection	Norway	2017
ERR11578446	NK_H18_011	ERS15600066	SAMEA113605689	PRJEB48268	KLEBGAP	202	183169	675781	5474960		Iren Hoyland Lohr (iren.hoyland.lohr@sus.no)	Human	human	blood	Infection	Norway	2017
ERR11578451	NK_H18_017	ERS15600071	SAMEA113605694	PRJEB48268	KLEBGAP	169	241060	472622	5370764		Iren Hoyland Lohr (iren.hoyland.lohr@sus.no)	Human	human	blood	Infection	Norway	2017
ERR11578453	NK_H18_019	ERS15600073	SAMEA113605696	PRJEB48268	KLEBGAP	215	146667	414635	5461398		Iren Hoyland Lohr (iren.hoyland.lohr@sus.no)	Human	human	blood	Infection	Norway	2017
ERR11578455	NK_H18_021	ERS15600075	SAMEA113605698	PRJEB48268	KLEBGAP	340	215657	494201	5657502		Iren Hoyland Lohr (iren.hoyland.lohr@sus.no)	Human	human	blood	Infection	Norway	2017
ERR11578456	NK_H18_022	ERS15600076	SAMEA113605699	PRJEB48268	KLEBGAP	103	296918	577842	5145908		Iren Hoyland Lohr (iren.hoyland.lohr@sus.no)	Human	human	blood	Infection	Norway	2017
ERR11578457	NK_H18_023	ERS15600077	SAMEA113605700	PRJEB48268	KLEBGAP	330	169719	418459	5612818		Iren Hoyland Lohr (iren.hoyland.lohr@sus.no)	Human	human	blood	Infection	Norway	2017
ERR11578458	NK_H18_024	ERS15600078	SAMEA113605701	PRJEB48268	KLEBGAP	153	152744	358552	5180307		Iren Hoyland Lohr (iren.hoyland.lohr@sus.no)	Human	human	blood	Infection	Norway	2017
ERR11578459	NK_H18_025	ERS15600079	SAMEA113605702	PRJEB48268	KLEBGAP	164	248038	903906	5451689		Iren Hoyland Lohr (iren.hoyland.lohr@sus.no)	Human	human	blood	Infection	Norway	2017
ERR11578461	NK_H18_027	ERS15600081	SAMEA113605704	PRJEB48268	KLEBGAP	351	141422	406389	5685211		Iren Hoyland Lohr (iren.hoyland.lohr@sus.no)	Human	human	blood	Infection	Norway	2017
ERR11578465	NK_H18_031	ERS15600085	SAMEA113605708	PRJEB48268	KLEBGAP	316	305463	796925	5403570		Iren Hoyland Lohr (iren.hoyland.lohr@sus.no)	Human	human	blood	Infection	Norway	2017
ERR11578466	NK_H18_032	ERS15600086	SAMEA113605709	PRJEB48268	KLEBGAP	236	276708	585340	5404607		Iren Hoyland Lohr (iren.hoyland.lohr@sus.no)	Human	human	blood	Infection	Norway	2017
ERR11578467	NK_H18_033	ERS15600087	SAMEA113605710	PRJEB48268	KLEBGAP	67	479608	944967	5255784		Iren Hoyland Lohr (iren.hoyland.lohr@sus.no)	Human	human	blood	Infection	Norway	2017
ERR11578468	NK_H18_035	ERS15600088	SAMEA113605711	PRJEB48268	KLEBGAP	104	373172	974654	5327818		Iren Hoyland Lohr (iren.hoyland.lohr@sus.no)	Human	human	blood	Infection	Norway	2017
ERR11578469	NK_H18_037	ERS15600089	SAMEA113605712	PRJEB48268	KLEBGAP	261	126790	310404	5034165		Iren Hoyland Lohr (iren.hoyland.lohr@sus.no)	Human	human	blood	Infection	Norway	2017
ERR11578470	NK_H18_038	ERS15600090	SAMEA113605713	PRJEB48268	KLEBGAP	148	117092	605387	5455878		Iren Hoyland Lohr (iren.hoyland.lohr@sus.no)	Human	human	blood	Infection	Norway	2017
ERR11578471	NK_H18_040	ERS15600091	SAMEA113605714	PRJEB48268	KLEBGAP	345	98761	300021	5649322		Iren Hoyland Lohr (iren.hoyland.lohr@sus.no)	Human	human	blood	Infection	Norway	2017
ERR11578473	NK_H18_042	ERS15599429	SAMEA113605052	PRJEB48268	KLEBGAP	147	294128	793310	5127761		Iren Hoyland Lohr (iren.hoyland.lohr@sus.no)	Human	human	blood	Infection	Norway	2017
ERR11578474	NK_H18_043	ERS15600094	SAMEA113605717	PRJEB48268	KLEBGAP	118	265408	745115	5475457		Iren Hoyland Lohr (iren.hoyland.lohr@sus.no)	Human	human	blood	Infection	Norway	2018
ERR11578477	NK_H18_046	ERS15600097	SAMEA113605720	PRJEB48268	KLEBGAP	175	348640	967285	5407073		Iren Hoyland Lohr (iren.hoyland.lohr@sus.no)	Human	human	blood	Infection	Norway	2018
ERR11578478	NK_H18_047	ERS15600098	SAMEA113605721	PRJEB48268	KLEBGAP	152	274701	604513	5691566		Iren Hoyland Lohr (iren.hoyland.lohr@sus.no)	Human	human	blood	Infection	Norway	2018
ERR11578479	NK_H18_048	ERS15600099	SAMEA113605722	PRJEB48268	KLEBGAP	92	376521	856161	5334861		Iren Hoyland Lohr (iren.hoyland.lohr@sus.no)	Human	human	blood	Infection	Norway	2018
ERR11578480	NK_H18_049	ERS15600100	SAMEA113605723	PRJEB48268	KLEBGAP	229	195279	750038	5509169		Iren Hoyland Lohr (iren.hoyland.lohr@sus.no)	Human	human	blood	Infection	Norway	2018
ERR11578481	NK_H18_050	ERS15600101	SAMEA113605724	PRJEB48268	KLEBGAP	187	156592	486675	5215759		Iren Hoyland Lohr (iren.hoyland.lohr@sus.no)	Human	human	blood	Infection	Norway	2018
ERR11578483	NK_H18_052	ERS15600215	SAMEA113605838	PRJEB48268	KLEBGAP	237	103497	333189	5523738		Iren Hoyland Lohr (iren.hoyland.lohr@sus.no)	Human	human	blood	Infection	Norway	2018
ERR11578485	NK_H18_054	ERS15600105	SAMEA113605728	PRJEB48268	KLEBGAP	179	130928	508024	5361756		Iren Hoyland Lohr (iren.hoyland.lohr@sus.no)	Human	human	blood	Infection	Norway	2018
ERR11578489	NK_H18_058	ERS15599442	SAMEA113605065	PRJEB48268	KLEBGAP	295	153629	366356	5470016		Iren Hoyland Lohr (iren.hoyland.lohr@sus.no)	Human	human	blood	Infection	Norway	2018
ERR11578492	NK_H18_061	ERS15600112	SAMEA113605735	PRJEB48268	KLEBGAP	148	278721	614754	5325757		Iren Hoyland Lohr (iren.hoyland.lohr@sus.no)	Human	human	blood	Infection	Norway	2018
ERR11578493	NK_H18_062	ERS15600113	SAMEA113605736	PRJEB48268	KLEBGAP	131	355841	854204	5467530		Iren Hoyland Lohr (iren.hoyland.lohr@sus.no)	Human	human	blood	Infection	Norway	2018
ERR11578494	NK_H18_063	ERS15600114	SAMEA113605737	PRJEB48268	KLEBGAP	131	204597	473254	5203816		Iren Hoyland Lohr (iren.hoyland.lohr@sus.no)	Human	human	blood	Infection	Norway	2018
ERR11578496	NK_H18_065	ERS15600116	SAMEA113605739	PRJEB48268	KLEBGAP	483	93275	231381	5580046		Iren Hoyland Lohr (iren.hoyland.lohr@sus.no)	Human	human	blood	Infection	Norway	2018
ERR11578497	NK_H18_066	ERS15600117	SAMEA113605740	PRJEB48268	KLEBGAP	145	215030	450460	5318573		Iren Hoyland Lohr (iren.hoyland.lohr@sus.no)	Human	human	blood	Infection	Norway	2018
ERR11578499	NK_H18_068	ERS15600119	SAMEA113605742	PRJEB48268	KLEBGAP	386	152703	455975	5436528		Iren Hoyland Lohr (iren.hoyland.lohr@sus.no)	Human	human	blood	Infection	Norway	2018
ERR11578502	NK_H18_072	ERS15600122	SAMEA113605745	PRJEB48268	KLEBGAP	151	157040	369704	5379319		Iren Hoyland Lohr (iren.hoyland.lohr@sus.no)	Human	human	blood	Infection	Norway	2018
ERR11578505	NK_H18_075	ERS15600125	SAMEA113605748	PRJEB48268	KLEBGAP	203	203904	652379	5391874		Iren Hoyland Lohr (iren.hoyland.lohr@sus.no)	Human	human	blood	Infection	Norway	2018
ERR11578507	NK_H19_002	ERS15600127	SAMEA113605750	PRJEB48268	KLEBGAP	96	294613	510598	5320866		Iren Hoyland Lohr (iren.hoyland.lohr@sus.no)	Human	human	blood	Infection	Norway	2017
ERR11578518	NK_H19_014	ERS15600138	SAMEA113605761	PRJEB48268	KLEBGAP	307	269411	467182	5411406		Iren Hoyland Lohr (iren.hoyland.lohr@sus.no)	Human	human	blood	Infection	Norway	2017
ERR11578519	NK_H19_015	ERS15600139	SAMEA113605762	PRJEB48268	KLEBGAP	407	350138	839778	5648901		Iren Hoyland Lohr (iren.hoyland.lohr@sus.no)	Human	human	blood	Infection	Norway	2017
ERR11578520	NK_H19_016	ERS15600140	SAMEA113605763	PRJEB48268	KLEBGAP	138	405948	852550	5169087		Iren Hoyland Lohr (iren.hoyland.lohr@sus.no)	Human	human	blood	Infection	Norway	2017
ERR11578521	NK_H19_017	ERS15600141	SAMEA113605764	PRJEB48268	KLEBGAP	100	467413	805942	5348196		Iren Hoyland Lohr (iren.hoyland.lohr@sus.no)	Human	human	blood	Infection	Norway	2017
ERR11578523	NK_H19_020	ERS15600143	SAMEA113605766	PRJEB48268	KLEBGAP	265	174380	537122	5587973		Iren Hoyland Lohr (iren.hoyland.lohr@sus.no)	Human	human	blood	Infection	Norway	2017
ERR11578526	NK_H19_023	ERS15600146	SAMEA113605769	PRJEB48268	KLEBGAP	226	138643	316670	5369632		Iren Hoyland Lohr (iren.hoyland.lohr@sus.no)	Human	human	blood	Infection	Norway	2018
ERR11578527	NK_H19_024	ERS15600147	SAMEA113605770	PRJEB48268	KLEBGAP	243	145073	383133	5613369		Iren Hoyland Lohr (iren.hoyland.lohr@sus.no)	Human	human	blood	Infection	Norway	2018
ERR11578528	NK_H19_025	ERS15600148	SAMEA113605771	PRJEB48268	KLEBGAP	243	174309	578998	5509609		Iren Hoyland Lohr (iren.hoyland.lohr@sus.no)	Human	human	blood	Infection	Norway	2018
ERR11578530	NK_H2_002	ERS15599444	SAMEA113605067	PRJEB48268	KLEBGAP	119	316485	557327	5329718		Iren Hoyland Lohr (iren.hoyland.lohr@sus.no)	Human	human	blood	Infection	Norway	2017
ERR11578531	NK_H2_003	ERS15599445	SAMEA113605068	PRJEB48268	KLEBGAP	425	94799	315879	5384593		Iren Hoyland Lohr (iren.hoyland.lohr@sus.no)	Human	human	blood	Infection	Norway	2017
ERR11578532	NK_H2_004	ERS15599446	SAMEA113605069	PRJEB48268	KLEBGAP	134	342517	773029	5450616		Iren Hoyland Lohr (iren.hoyland.lohr@sus.no)	Human	human	blood	Infection	Norway	2017
ERR11578533	NK_H2_005	ERS15599447	SAMEA113605070	PRJEB48268	KLEBGAP	83	378835	628371	5528217		Iren Hoyland Lohr (iren.hoyland.lohr@sus.no)	Human	human	blood	Infection	Norway	2017
ERR11578535	NK_H2_007	ERS15599449	SAMEA113605072	PRJEB48268	KLEBGAP	110	298292	596682	5532903		Iren Hoyland Lohr (iren.hoyland.lohr@sus.no)	Human	human	blood	Infection	Norway	2017
ERR11578536	NK_H2_008	ERS15599450	SAMEA113605073	PRJEB48268	KLEBGAP	144	251316	753772	5411636		Iren Hoyland Lohr (iren.hoyland.lohr@sus.no)	Human	human	blood	Infection	Norway	2017
ERR11578537	NK_H2_009	ERS15599451	SAMEA113605074	PRJEB48268	KLEBGAP	106	435220	1075861	5465387		Iren Hoyland Lohr (iren.hoyland.lohr@sus.no)	Human	human	blood	Infection	Norway	2018
ERR11578539	NK_H2_011	ERS15599453	SAMEA113605076	PRJEB48268	KLEBGAP	129	132262	442918	5210562		Iren Hoyland Lohr (iren.hoyland.lohr@sus.no)	Human	human	blood	Infection	Norway	2018
ERR11578540	NK_H2_012	ERS15599454	SAMEA113605077	PRJEB48268	KLEBGAP	118	294198	709408	5420661		Iren Hoyland Lohr (iren.hoyland.lohr@sus.no)	Human	human	blood	Infection	Norway	2018
ERR11578541	NK_H2_013	ERS15599455	SAMEA113605078	PRJEB48268	KLEBGAP	82	377670	985863	5067789		Iren Hoyland Lohr (iren.hoyland.lohr@sus.no)	Human	human	blood	Infection	Norway	2018
ERR11578543	NK_H2_015	ERS15599457	SAMEA113605080	PRJEB48268	KLEBGAP	69	537529	719258	5214699		Iren Hoyland Lohr (iren.hoyland.lohr@sus.no)	Human	human	blood	Infection	Norway	2018
ERR11578544	NK_H2_016	ERS15599458	SAMEA113605081	PRJEB48268	KLEBGAP	164	288931	581242	5526905		Iren Hoyland Lohr (iren.hoyland.lohr@sus.no)	Human	human	blood	Infection	Norway	2018
ERR11578546	NK_H2_018	ERS15599460	SAMEA113605083	PRJEB48268	KLEBGAP	125	232048	784685	5403984		Iren Hoyland Lohr (iren.hoyland.lohr@sus.no)	Human	human	blood	Infection	Norway	2017
ERR11578549	NK_H2_021	ERS15599463	SAMEA113605086	PRJEB48268	KLEBGAP	98	196806	410530	5500567		Iren Hoyland Lohr (iren.hoyland.lohr@sus.no)	Human	human	blood	Infection	Norway	2018
ERR11578551	NK_H2_023	ERS15599465	SAMEA113605088	PRJEB48268	KLEBGAP	143	288064	545363	5547032		Iren Hoyland Lohr (iren.hoyland.lohr@sus.no)	Human	human	blood	Infection	Norway	2018
ERR11578553	NK_H2_025	ERS15599467	SAMEA113605090	PRJEB48268	KLEBGAP	117	404600	1275305	5366043		Iren Hoyland Lohr (iren.hoyland.lohr@sus.no)	Human	human	blood	Infection	Norway	2018
ERR11578556	NK_H2_028	ERS15599470	SAMEA113605093	PRJEB48268	KLEBGAP	96	606950	1002857	5486191		Iren Hoyland Lohr (iren.hoyland.lohr@sus.no)	Human	human	blood	Infection	Norway	2017
ERR11578557	NK_H2_029	ERS15599471	SAMEA113605094	PRJEB48268	KLEBGAP	163	206628	276207	5145282		Iren Hoyland Lohr (iren.hoyland.lohr@sus.no)	Human	human	blood	Infection	Norway	2017
ERR11578559	NK_H2_031	ERS15599473	SAMEA113605096	PRJEB48268	KLEBGAP	130	386361	1180293	5426058		Iren Hoyland Lohr (iren.hoyland.lohr@sus.no)	Human	human	blood	Infection	Norway	2018
ERR11578560	NK_H2_032	ERS15599474	SAMEA113605097	PRJEB48268	KLEBGAP	105	424205	1676221	5244023		Iren Hoyland Lohr (iren.hoyland.lohr@sus.no)	Human	human	blood	Infection	Norway	2017
ERR11578564	NK_H20_002	ERS15600150	SAMEA113605773	PRJEB48268	KLEBGAP	127	328665	1878789	5467236		Iren Hoyland Lohr (iren.hoyland.lohr@sus.no)	Human	human	blood	Infection	Norway	2017
ERR11578565	NK_H20_003	ERS15600151	SAMEA113605774	PRJEB48268	KLEBGAP	232	162217	453934	5464026		Iren Hoyland Lohr (iren.hoyland.lohr@sus.no)	Human	human	blood	Infection	Norway	2017
ERR11578567	NK_H20_005	ERS15600153	SAMEA113605776	PRJEB48268	KLEBGAP	86	736483	1927207	5193453		Iren Hoyland Lohr (iren.hoyland.lohr@sus.no)	Human	human	blood	Infection	Norway	2017
ERR11578568	NK_H20_007	ERS15600154	SAMEA113605777	PRJEB48268	KLEBGAP	70	299683	628498	5189681		Iren Hoyland Lohr (iren.hoyland.lohr@sus.no)	Human	human	blood	Infection	Norway	2017
ERR11578569	NK_H20_008	ERS15600155	SAMEA113605778	PRJEB48268	KLEBGAP	238	226925	420294	5549765		Iren Hoyland Lohr (iren.hoyland.lohr@sus.no)	Human	human	blood	Infection	Norway	2017
ERR11578570	NK_H20_009	ERS15600156	SAMEA113605779	PRJEB48268	KLEBGAP	110	518792	814749	5552704		Iren Hoyland Lohr (iren.hoyland.lohr@sus.no)	Human	human	blood	Infection	Norway	2017
ERR11578571	NK_H20_010	ERS15600157	SAMEA113605780	PRJEB48268	KLEBGAP	154	370937	795965	5443706		Iren Hoyland Lohr (iren.hoyland.lohr@sus.no)	Human	human	blood	Infection	Norway	2017
ERR11578572	NK_H20_011	ERS15600158	SAMEA113605781	PRJEB48268	KLEBGAP	361	121493	494813	5423355		Iren Hoyland Lohr (iren.hoyland.lohr@sus.no)	Human	human	blood	Infection	Norway	2017
ERR11578575	NK_H20_014	ERS15600161	SAMEA113605784	PRJEB48268	KLEBGAP	138	275969	611354	5515459		Iren Hoyland Lohr (iren.hoyland.lohr@sus.no)	Human	human	blood	Infection	Norway	2017
ERR11578576	NK_H20_015	ERS15600162	SAMEA113605785	PRJEB48268	KLEBGAP	240	133385	435497	5672525		Iren Hoyland Lohr (iren.hoyland.lohr@sus.no)	Human	human	blood	Infection	Norway	2018
ERR11578577	NK_H20_016	ERS15600163	SAMEA113605786	PRJEB48268	KLEBGAP	110	345759	600808	5514103		Iren Hoyland Lohr (iren.hoyland.lohr@sus.no)	Human	human	blood	Infection	Norway	2018
ERR11578579	NK_H21_004	ERS15600170	SAMEA113605793	PRJEB48268	KLEBGAP	112	183647	737429	5264255		Iren Hoyland Lohr (iren.hoyland.lohr@sus.no)	Human	human	blood	Infection	Norway	2017
ERR11578580	NK_H21_005	ERS15600171	SAMEA113605794	PRJEB48268	KLEBGAP	358	100913	275249	5433709		Iren Hoyland Lohr (iren.hoyland.lohr@sus.no)	Human	human	blood	Infection	Norway	2017
ERR11578583	NK_H21_009	ERS15600174	SAMEA113605797	PRJEB48268	KLEBGAP	135	321486	626405	5239955		Iren Hoyland Lohr (iren.hoyland.lohr@sus.no)	Human	human	blood	Infection	Norway	2017
ERR11578584	NK_H21_010	ERS15600175	SAMEA113605798	PRJEB48268	KLEBGAP	119	303064	706340	5361638		Iren Hoyland Lohr (iren.hoyland.lohr@sus.no)	Human	human	blood	Infection	Norway	2017
ERR11578585	NK_H21_011	ERS15600176	SAMEA113605799	PRJEB48268	KLEBGAP	182	141604	409851	5366427		Iren Hoyland Lohr (iren.hoyland.lohr@sus.no)	Human	human	blood	Infection	Norway	2017
ERR11578587	NK_H21_013	ERS15600178	SAMEA113605801	PRJEB48268	KLEBGAP	102	256764	889822	5389479		Iren Hoyland Lohr (iren.hoyland.lohr@sus.no)	Human	human	blood	Infection	Norway	2017
ERR11578588	NK_H21_014	ERS15600179	SAMEA113605802	PRJEB48268	KLEBGAP	225	87274	204011	5216943		Iren Hoyland Lohr (iren.hoyland.lohr@sus.no)	Human	human	blood	Infection	Norway	2017
ERR11578589	NK_H21_015	ERS15599408	SAMEA113605031	PRJEB48268	KLEBGAP	177	269310	763777	5380486		Iren Hoyland Lohr (iren.hoyland.lohr@sus.no)	Human	human	blood	Infection	Norway	2017
ERR11578590	NK_H21_016	ERS15599746	SAMEA113605369	PRJEB48268	KLEBGAP	121	461050	1177299	5428297		Iren Hoyland Lohr (iren.hoyland.lohr@sus.no)	Human	human	blood	Infection	Norway	2017
ERR11578591	NK_H21_017	ERS15600182	SAMEA113605805	PRJEB48268	KLEBGAP	93	265998	1039337	5322268		Iren Hoyland Lohr (iren.hoyland.lohr@sus.no)	Human	human	blood	Infection	Norway	2017
ERR11578593	NK_H21_019	ERS15600184	SAMEA113605807	PRJEB48268	KLEBGAP	249	233283	1012174	5217159		Iren Hoyland Lohr (iren.hoyland.lohr@sus.no)	Human	human	blood	Infection	Norway	2017
ERR11578595	NK_H21_022	ERS15600186	SAMEA113605809	PRJEB48268	KLEBGAP	136	170538	451197	5210021		Iren Hoyland Lohr (iren.hoyland.lohr@sus.no)	Human	human	blood	Infection	Norway	2017
ERR11578597	NK_H21_024	ERS15600188	SAMEA113605811	PRJEB48268	KLEBGAP	165	212149	552307	5541106		Iren Hoyland Lohr (iren.hoyland.lohr@sus.no)	Human	human	blood	Infection	Norway	2017
ERR11578599	NK_H21_026	ERS15600190	SAMEA113605813	PRJEB48268	KLEBGAP	100	200824	361690	5360914		Iren Hoyland Lohr (iren.hoyland.lohr@sus.no)	Human	human	blood	Infection	Norway	2017
ERR11578604	NK_H21_031	ERS15600195	SAMEA113605818	PRJEB48268	KLEBGAP	261	196300	625644	5641563		Iren Hoyland Lohr (iren.hoyland.lohr@sus.no)	Human	human	blood	Infection	Norway	2017
ERR11578605	NK_H21_032	ERS15600196	SAMEA113605819	PRJEB48268	KLEBGAP	89	458575	1185445	5079106		Iren Hoyland Lohr (iren.hoyland.lohr@sus.no)	Human	human	blood	Infection	Norway	2017
ERR11578606	NK_H21_033	ERS15600197	SAMEA113605820	PRJEB48268	KLEBGAP	261	154204	500561	5663594		Iren Hoyland Lohr (iren.hoyland.lohr@sus.no)	Human	human	blood	Infection	Norway	2017
ERR11578617	NK_H21_048	ERS15599427	SAMEA113605050	PRJEB48268	KLEBGAP	144	334549	819978	5322911		Iren Hoyland Lohr (iren.hoyland.lohr@sus.no)	Human	human	blood	Infection	Norway	2018
ERR11578622	NK_H21_054	ERS15600213	SAMEA113605836	PRJEB48268	KLEBGAP	173	158954	438938	5407318		Iren Hoyland Lohr (iren.hoyland.lohr@sus.no)	Human	human	blood	Infection	Norway	2018
ERR11578623	NK_H21_055	ERS15600214	SAMEA113605837	PRJEB48268	KLEBGAP	106	428635	740682	5165982		Iren Hoyland Lohr (iren.hoyland.lohr@sus.no)	Human	human	blood	Infection	Norway	2018
ERR11578627	NK_H21_059	ERS15600218	SAMEA113605841	PRJEB48268	KLEBGAP	368	157254	388165	5445751		Iren Hoyland Lohr (iren.hoyland.lohr@sus.no)	Human	human	blood	Infection	Norway	2018
ERR11578632	NK_H21_065	ERS15600223	SAMEA113605846	PRJEB48268	KLEBGAP	409	119796	322844	5519038		Iren Hoyland Lohr (iren.hoyland.lohr@sus.no)	Human	human	blood	Infection	Norway	2018
ERR11578636	NK_H21_070	ERS15600227	SAMEA113605850	PRJEB48268	KLEBGAP	189	316808	466424	5441120		Iren Hoyland Lohr (iren.hoyland.lohr@sus.no)	Human	human	blood	Infection	Norway	2018
ERR11578638	NK_H21_072	ERS15600229	SAMEA113605852	PRJEB48268	KLEBGAP	485	111483	343456	5406694		Iren Hoyland Lohr (iren.hoyland.lohr@sus.no)	Human	human	blood	Infection	Norway	2018
ERR11578642	NK_H21_077	ERS15600233	SAMEA113605856	PRJEB48268	KLEBGAP	118	373901	913197	5246385		Iren Hoyland Lohr (iren.hoyland.lohr@sus.no)	Human	human	blood	Infection	Norway	2018
ERR11578643	NK_H21_078	ERS15600234	SAMEA113605857	PRJEB48268	KLEBGAP	443	123252	310358	5483284		Iren Hoyland Lohr (iren.hoyland.lohr@sus.no)	Human	human	blood	Infection	Norway	2018
ERR11578648	NK_H22_028	ERS15600239	SAMEA113605862	PRJEB48268	KLEBGAP	156	389717	758340	5712408		Iren Hoyland Lohr (iren.hoyland.lohr@sus.no)	Human	human	blood	Infection	Norway	2017
ERR11578649	NK_H22_029	ERS15600240	SAMEA113605863	PRJEB48268	KLEBGAP	136	337395	742876	5376108		Iren Hoyland Lohr (iren.hoyland.lohr@sus.no)	Human	human	blood	Infection	Norway	2017
ERR11578650	NK_H22_030	ERS15600241	SAMEA113605864	PRJEB48268	KLEBGAP	90	255186	615344	5419032		Iren Hoyland Lohr (iren.hoyland.lohr@sus.no)	Human	human	blood	Infection	Norway	2017
ERR11578651	NK_H22_031	ERS15600242	SAMEA113605865	PRJEB48268	KLEBGAP	172	252375	539482	5535061		Iren Hoyland Lohr (iren.hoyland.lohr@sus.no)	Human	human	blood	Infection	Norway	2017
ERR11578653	NK_H22_033	ERS15600244	SAMEA113605867	PRJEB48268	KLEBGAP	123	522010	1368536	5417228		Iren Hoyland Lohr (iren.hoyland.lohr@sus.no)	Human	human	blood	Infection	Norway	2017
ERR11578655	NK_H22_036	ERS15600246	SAMEA113605869	PRJEB48268	KLEBGAP	215	288149	967285	5420188		Iren Hoyland Lohr (iren.hoyland.lohr@sus.no)	Human	human	blood	Infection	Norway	2017
ERR11578656	NK_H22_037	ERS15600247	SAMEA113605870	PRJEB48268	KLEBGAP	270	150502	395775	5757045		Iren Hoyland Lohr (iren.hoyland.lohr@sus.no)	Human	human	blood	Infection	Norway	2017
ERR11578657	NK_H22_038	ERS15600248	SAMEA113605871	PRJEB48268	KLEBGAP	132	304015	581584	5510382		Iren Hoyland Lohr (iren.hoyland.lohr@sus.no)	Human	human	blood	Infection	Norway	2017
ERR11578659	NK_H22_040	ERS15600250	SAMEA113605873	PRJEB48268	KLEBGAP	291	203695	350873	5403657		Iren Hoyland Lohr (iren.hoyland.lohr@sus.no)	Human	human	blood	Infection	Norway	2017
ERR11578660	NK_H22_041	ERS15600251	SAMEA113605874	PRJEB48268	KLEBGAP	131	378571	806189	5457329		Iren Hoyland Lohr (iren.hoyland.lohr@sus.no)	Human	human	blood	Infection	Norway	2017
ERR11578663	NK_H22_044	ERS15600254	SAMEA113605877	PRJEB48268	KLEBGAP	197	393341	1384768	5489011		Iren Hoyland Lohr (iren.hoyland.lohr@sus.no)	Human	human	blood	Infection	Norway	2017
ERR11578664	NK_H22_045	ERS15600255	SAMEA113605878	PRJEB48268	KLEBGAP	124	372486	956497	5450341		Iren Hoyland Lohr (iren.hoyland.lohr@sus.no)	Human	human	blood	Infection	Norway	2017
ERR11578665	NK_H22_046	ERS15600093	SAMEA113605716	PRJEB48268	KLEBGAP	252	170707	435580	5544491		Iren Hoyland Lohr (iren.hoyland.lohr@sus.no)	Human	human	blood	Infection	Norway	2017
ERR11578668	NK_H22_051	ERS15600259	SAMEA113605882	PRJEB48268	KLEBGAP	274	82705	259685	5160969		Iren Hoyland Lohr (iren.hoyland.lohr@sus.no)	Human	human	blood	Infection	Norway	2017
ERR11578670	NK_H22_053	ERS15600261	SAMEA113605884	PRJEB48268	KLEBGAP	181	158067	642627	5431277		Iren Hoyland Lohr (iren.hoyland.lohr@sus.no)	Human	human	blood	Infection	Norway	2017
ERR11578672	NK_H22_056	ERS15600263	SAMEA113605886	PRJEB48268	KLEBGAP	100	327327	881642	5504112		Iren Hoyland Lohr (iren.hoyland.lohr@sus.no)	Human	human	blood	Infection	Norway	2017
ERR11578677	NK_H22_061	ERS15600268	SAMEA113605891	PRJEB48268	KLEBGAP	116	259987	587907	5356440		Iren Hoyland Lohr (iren.hoyland.lohr@sus.no)	Human	human	blood	Infection	Norway	2017
ERR11578681	NK_H22_065	ERS15600271	SAMEA113605894	PRJEB48268	KLEBGAP	110	259891	787879	5323581		Iren Hoyland Lohr (iren.hoyland.lohr@sus.no)	Human	human	blood	Infection	Norway	2018
ERR11578686	NK_H22_070	ERS15600276	SAMEA113605899	PRJEB48268	KLEBGAP	136	273507	411405	5285149		Iren Hoyland Lohr (iren.hoyland.lohr@sus.no)	Human	human	blood	Infection	Norway	2018
ERR11578690	NK_H22_074	ERS15600280	SAMEA113605903	PRJEB48268	KLEBGAP	299	152948	427709	5595511		Iren Hoyland Lohr (iren.hoyland.lohr@sus.no)	Human	human	blood	Infection	Norway	2018
ERR11578691	NK_H22_075	ERS15600281	SAMEA113605904	PRJEB48268	KLEBGAP	138	279231	610985	5470771		Iren Hoyland Lohr (iren.hoyland.lohr@sus.no)	Human	human	blood	Infection	Norway	2018
ERR11578692	NK_H22_076	ERS15600282	SAMEA113605905	PRJEB48268	KLEBGAP	206	185877	433362	5773214		Iren Hoyland Lohr (iren.hoyland.lohr@sus.no)	Human	human	blood	Infection	Norway	2018
ERR11578694	NK_H22_078	ERS15600284	SAMEA113605907	PRJEB48268	KLEBGAP	218	269411	904309	5507495		Iren Hoyland Lohr (iren.hoyland.lohr@sus.no)	Human	human	blood	Infection	Norway	2018
ERR11578696	NK_H22_080	ERS15600286	SAMEA113605909	PRJEB48268	KLEBGAP	326	101659	470902	5466256		Iren Hoyland Lohr (iren.hoyland.lohr@sus.no)	Human	human	blood	Infection	Norway	2018
ERR11578699	NK_H22_083	ERS15600289	SAMEA113605912	PRJEB48268	KLEBGAP	153	239316	770574	5353154		Iren Hoyland Lohr (iren.hoyland.lohr@sus.no)	Human	human	blood	Infection	Norway	2018
ERR11578704	NK_H22_088	ERS15600294	SAMEA113605917	PRJEB48268	KLEBGAP	185	444852	681424	5510200		Iren Hoyland Lohr (iren.hoyland.lohr@sus.no)	Human	human	blood	Infection	Norway	2018
ERR11578705	NK_H22_089	ERS15600295	SAMEA113605918	PRJEB48268	KLEBGAP	216	189795	514908	5429566		Iren Hoyland Lohr (iren.hoyland.lohr@sus.no)	Human	human	blood	Infection	Norway	2018
ERR11578707	NK_H22_091	ERS15600297	SAMEA113605920	PRJEB48268	KLEBGAP	144	204912	437292	5296128		Iren Hoyland Lohr (iren.hoyland.lohr@sus.no)	Human	human	blood	Infection	Norway	2018
ERR11578709	NK_H22_093	ERS15600299	SAMEA113605922	PRJEB48268	KLEBGAP	194	202486	537167	5647887		Iren Hoyland Lohr (iren.hoyland.lohr@sus.no)	Human	human	blood	Infection	Norway	2018
ERR11578711	NK_H23_001	ERS15600301	SAMEA113605924	PRJEB48268	KLEBGAP	144	213642	509456	5148028		Iren Hoyland Lohr (iren.hoyland.lohr@sus.no)	Human	human	blood	Infection	Norway	2017
ERR11578712	NK_H23_002	ERS15600302	SAMEA113605925	PRJEB48268	KLEBGAP	220	239098	904432	5409716		Iren Hoyland Lohr (iren.hoyland.lohr@sus.no)	Human	human	blood	Infection	Norway	2017
ERR11578713	NK_H23_003	ERS15600303	SAMEA113605926	PRJEB48268	KLEBGAP	166	223564	908676	5251635		Iren Hoyland Lohr (iren.hoyland.lohr@sus.no)	Human	human	blood	Infection	Norway	2017
ERR11578714	NK_H23_004	ERS15600304	SAMEA113605927	PRJEB48268	KLEBGAP	296	99229	400995	5361564		Iren Hoyland Lohr (iren.hoyland.lohr@sus.no)	Human	human	blood	Infection	Norway	2017
ERR11578715	NK_H23_005	ERS15600305	SAMEA113605928	PRJEB48268	KLEBGAP	169	316563	723919	5334155		Iren Hoyland Lohr (iren.hoyland.lohr@sus.no)	Human	human	blood	Infection	Norway	2017
ERR11578717	NK_H23_007	ERS15600307	SAMEA113605930	PRJEB48268	KLEBGAP	274	146194	323307	5407621		Iren Hoyland Lohr (iren.hoyland.lohr@sus.no)	Human	human	blood	Infection	Norway	2017
ERR11578718	NK_H23_008	ERS15600308	SAMEA113605931	PRJEB48268	KLEBGAP	314	119697	323724	5770361		Iren Hoyland Lohr (iren.hoyland.lohr@sus.no)	Human	human	blood	Infection	Norway	2017
ERR11578719	NK_H23_009	ERS15600309	SAMEA113605932	PRJEB48268	KLEBGAP	385	139110	440093	5503607		Iren Hoyland Lohr (iren.hoyland.lohr@sus.no)	Human	human	blood	Infection	Norway	2017
ERR11578722	NK_H23_012	ERS15600312	SAMEA113605935	PRJEB48268	KLEBGAP	179	243018	466678	5306429		Iren Hoyland Lohr (iren.hoyland.lohr@sus.no)	Human	human	blood	Infection	Norway	2017
ERR11578723	NK_H23_013	ERS15600313	SAMEA113605936	PRJEB48268	KLEBGAP	361	136753	460843	5335474		Iren Hoyland Lohr (iren.hoyland.lohr@sus.no)	Human	human	blood	Infection	Norway	2017
ERR11578725	NK_H23_015	ERS15600315	SAMEA113605938	PRJEB48268	KLEBGAP	111	307318	1069070	5558866		Iren Hoyland Lohr (iren.hoyland.lohr@sus.no)	Human	human	blood	Infection	Norway	2017
ERR11578727	NK_H23_017	ERS15600317	SAMEA113605940	PRJEB48268	KLEBGAP	477	131118	287625	5448760		Iren Hoyland Lohr (iren.hoyland.lohr@sus.no)	Human	human	blood	Infection	Norway	2017
ERR11578728	NK_H23_018	ERS15600318	SAMEA113605941	PRJEB48268	KLEBGAP	456	160974	514812	5447486		Iren Hoyland Lohr (iren.hoyland.lohr@sus.no)	Human	human	blood	Infection	Norway	2017
ERR11578730	NK_H23_020	ERS15600320	SAMEA113605943	PRJEB48268	KLEBGAP	143	270622	796960	5510293		Iren Hoyland Lohr (iren.hoyland.lohr@sus.no)	Human	human	blood	Infection	Norway	2017
ERR11578733	NK_H23_024	ERS15600323	SAMEA113605946	PRJEB48268	KLEBGAP	386	115482	354292	5241494		Iren Hoyland Lohr (iren.hoyland.lohr@sus.no)	Human	human	blood	Infection	Norway	2018
ERR11578734	NK_H23_025	ERS15600324	SAMEA113605947	PRJEB48268	KLEBGAP	335	122072	309063	5511411		Iren Hoyland Lohr (iren.hoyland.lohr@sus.no)	Human	human	blood	Infection	Norway	2018
ERR11578735	NK_H23_026	ERS15600325	SAMEA113605948	PRJEB48268	KLEBGAP	183	239627	826729	5492080		Iren Hoyland Lohr (iren.hoyland.lohr@sus.no)	Human	human	blood	Infection	Norway	2018
ERR11578736	NK_H23_027	ERS15600326	SAMEA113605949	PRJEB48268	KLEBGAP	185	299276	1044725	5408905		Iren Hoyland Lohr (iren.hoyland.lohr@sus.no)	Human	human	blood	Infection	Norway	2018
ERR11578738	NK_H23_029	ERS15600328	SAMEA113605951	PRJEB48268	KLEBGAP	195	227349	786834	5658882		Iren Hoyland Lohr (iren.hoyland.lohr@sus.no)	Human	human	blood	Infection	Norway	2017
ERR11578739	NK_H23_030	ERS15600329	SAMEA113605952	PRJEB48268	KLEBGAP	223	239085	849678	5355538		Iren Hoyland Lohr (iren.hoyland.lohr@sus.no)	Human	human	blood	Infection	Norway	2018
ERR11578740	NK_H23_031	ERS15600330	SAMEA113605953	PRJEB48268	KLEBGAP	208	276694	1043066	5485010		Iren Hoyland Lohr (iren.hoyland.lohr@sus.no)	Human	human	blood	Infection	Norway	2018
ERR11578745	NK_H23_036	ERS15600335	SAMEA113605958	PRJEB48268	KLEBGAP	262	132948	435581	5674309		Iren Hoyland Lohr (iren.hoyland.lohr@sus.no)	Human	human	blood	Infection	Norway	2018
ERR11578748	NK_H23_039	ERS15600338	SAMEA113605961	PRJEB48268	KLEBGAP	121	250282	432845	5205895		Iren Hoyland Lohr (iren.hoyland.lohr@sus.no)	Human	human	blood	Infection	Norway	2018
ERR11578749	NK_H23_040	ERS15600339	SAMEA113605962	PRJEB48268	KLEBGAP	262	65045	248010	5506624		Iren Hoyland Lohr (iren.hoyland.lohr@sus.no)	Human	human	blood	Infection	Norway	2018
ERR11578750	NK_H23_041	ERS15600340	SAMEA113605963	PRJEB48268	KLEBGAP	195	195807	475706	5383814		Iren Hoyland Lohr (iren.hoyland.lohr@sus.no)	Human	human	blood	Infection	Norway	2018
ERR11578751	NK_H23_042	ERS15600341	SAMEA113605964	PRJEB48268	KLEBGAP	244	239088	697913	5496404		Iren Hoyland Lohr (iren.hoyland.lohr@sus.no)	Human	human	blood	Infection	Norway	2018
ERR11578754	NK_H23_045	ERS15600344	SAMEA113605967	PRJEB48268	KLEBGAP	240	197256	413584	5476414		Iren Hoyland Lohr (iren.hoyland.lohr@sus.no)	Human	human	blood	Infection	Norway	2018
ERR11578756	NK_H23_047	ERS15600346	SAMEA113605969	PRJEB48268	KLEBGAP	126	261496	954391	5385492		Iren Hoyland Lohr (iren.hoyland.lohr@sus.no)	Human	human	blood	Infection	Norway	2018
ERR11578757	NK_H23_049	ERS15600347	SAMEA113605970	PRJEB48268	KLEBGAP	130	346626	984493	5465427		Iren Hoyland Lohr (iren.hoyland.lohr@sus.no)	Human	human	blood	Infection	Norway	2018
ERR11578758	NK_H23_050	ERS15600348	SAMEA113605971	PRJEB48268	KLEBGAP	173	436873	1014803	5502162		Iren Hoyland Lohr (iren.hoyland.lohr@sus.no)	Human	human	blood	Infection	Norway	2018
ERR11578759	NK_H24_001A	ERS15600349	SAMEA113605972	PRJEB48268	KLEBGAP	246	179113	715416	5608206		Iren Hoyland Lohr (iren.hoyland.lohr@sus.no)	Human	human	blood	Infection	Norway	2017
ERR11578761	NK_H24_003	ERS15600351	SAMEA113605974	PRJEB48268	KLEBGAP	230	146345	476714	5465270		Iren Hoyland Lohr (iren.hoyland.lohr@sus.no)	Human	human	blood	Infection	Norway	2017
ERR11578762	NK_H24_004	ERS15600352	SAMEA113605975	PRJEB48268	KLEBGAP	159	150659	477840	5435498		Iren Hoyland Lohr (iren.hoyland.lohr@sus.no)	Human	human	blood	Infection	Norway	2017
ERR11578764	NK_H24_006	ERS15600354	SAMEA113605977	PRJEB48268	KLEBGAP	141	251489	525131	5226267		Iren Hoyland Lohr (iren.hoyland.lohr@sus.no)	Human	human	blood	Infection	Norway	2017
ERR11578765	NK_H24_007	ERS15600355	SAMEA113605978	PRJEB48268	KLEBGAP	99	392242	810712	5062632		Iren Hoyland Lohr (iren.hoyland.lohr@sus.no)	Human	human	blood	Infection	Norway	2017
ERR11578766	NK_H24_008	ERS15600356	SAMEA113605979	PRJEB48268	KLEBGAP	198	203351	720927	5548801		Iren Hoyland Lohr (iren.hoyland.lohr@sus.no)	Human	human	blood	Infection	Norway	2017
ERR11578767	NK_H24_009	ERS15600357	SAMEA113605980	PRJEB48268	KLEBGAP	166	185749	918072	5248482		Iren Hoyland Lohr (iren.hoyland.lohr@sus.no)	Human	human	blood	Infection	Norway	2017
ERR11578768	NK_H24_010	ERS15600358	SAMEA113605981	PRJEB48268	KLEBGAP	224	195799	764059	5369426		Iren Hoyland Lohr (iren.hoyland.lohr@sus.no)	Human	human	blood	Infection	Norway	2017
ERR11578769	NK_H24_011	ERS15600359	SAMEA113605982	PRJEB48268	KLEBGAP	124	221377	451938	5335453		Iren Hoyland Lohr (iren.hoyland.lohr@sus.no)	Human	human	blood	Infection	Norway	2017
ERR11578770	NK_H24_012	ERS15600360	SAMEA113605983	PRJEB48268	KLEBGAP	155	198794	307225	5329916		Iren Hoyland Lohr (iren.hoyland.lohr@sus.no)	Human	human	blood	Infection	Norway	2017
ERR11578774	NK_H24_016	ERS15600364	SAMEA113605987	PRJEB48268	KLEBGAP	125	370548	658403	5335524		Iren Hoyland Lohr (iren.hoyland.lohr@sus.no)	Human	human	blood	Infection	Norway	2017
ERR11578775	NK_H24_017	ERS15600365	SAMEA113605988	PRJEB48268	KLEBGAP	142	546523	1251536	5330942		Iren Hoyland Lohr (iren.hoyland.lohr@sus.no)	Human	human	blood	Infection	Norway	2017
ERR11578776	NK_H24_018	ERS15600366	SAMEA113605989	PRJEB48268	KLEBGAP	134	288738	648590	5279111		Iren Hoyland Lohr (iren.hoyland.lohr@sus.no)	Human	human	blood	Infection	Norway	2017
ERR11578777	NK_H24_019	ERS15600367	SAMEA113605990	PRJEB48268	KLEBGAP	128	404400	836472	5207349		Iren Hoyland Lohr (iren.hoyland.lohr@sus.no)	Human	human	blood	Infection	Norway	2017
ERR11578781	NK_H24_025	ERS15600371	SAMEA113605994	PRJEB48268	KLEBGAP	115	263661	478283	5142033		Iren Hoyland Lohr (iren.hoyland.lohr@sus.no)	Human	human	blood	Infection	Norway	2017
ERR11578782	NK_H24_026	ERS15600372	SAMEA113605995	PRJEB48268	KLEBGAP	148	290231	528005	5459567		Iren Hoyland Lohr (iren.hoyland.lohr@sus.no)	Human	human	blood	Infection	Norway	2017
ERR11578783	NK_H24_027	ERS15600373	SAMEA113605996	PRJEB48268	KLEBGAP	174	350570	1043460	5498888		Iren Hoyland Lohr (iren.hoyland.lohr@sus.no)	Human	human	blood	Infection	Norway	2017
ERR11578786	NK_H24_031	ERS15600376	SAMEA113605999	PRJEB48268	KLEBGAP	109	350611	728618	5522527		Iren Hoyland Lohr (iren.hoyland.lohr@sus.no)	Human	human	blood	Infection	Norway	2017
ERR11578788	NK_H24_033	ERS15600378	SAMEA113606001	PRJEB48268	KLEBGAP	100	440882	723054	5259289		Iren Hoyland Lohr (iren.hoyland.lohr@sus.no)	Human	human	blood	Infection	Norway	2018
ERR11578789	NK_H24_034	ERS15600379	SAMEA113606002	PRJEB48268	KLEBGAP	175	293728	878257	5536341		Iren Hoyland Lohr (iren.hoyland.lohr@sus.no)	Human	human	blood	Infection	Norway	2018
ERR11578790	NK_H24_035	ERS15600380	SAMEA113606003	PRJEB48268	KLEBGAP	104	307201	509184	5451539		Iren Hoyland Lohr (iren.hoyland.lohr@sus.no)	Human	human	blood	Infection	Norway	2018
ERR11578792	NK_H24_037	ERS15600382	SAMEA113606005	PRJEB48268	KLEBGAP	126	234016	548829	5351850		Iren Hoyland Lohr (iren.hoyland.lohr@sus.no)	Human	human	blood	Infection	Norway	2018
ERR11578793	NK_H24_038	ERS15600383	SAMEA113606006	PRJEB48268	KLEBGAP	126	372027	894697	5487950		Iren Hoyland Lohr (iren.hoyland.lohr@sus.no)	Human	human	blood	Infection	Norway	2018
ERR11578794	NK_H24_039	ERS15600384	SAMEA113606007	PRJEB48268	KLEBGAP	256	147001	309698	5418291		Iren Hoyland Lohr (iren.hoyland.lohr@sus.no)	Human	human	blood	Infection	Norway	2018
ERR11578796	NK_H24_041	ERS15600386	SAMEA113606009	PRJEB48268	KLEBGAP	82	585265	940860	5157405		Iren Hoyland Lohr (iren.hoyland.lohr@sus.no)	Human	human	blood	Infection	Norway	2018
ERR11578797	NK_H24_042	ERS15600387	SAMEA113606010	PRJEB48268	KLEBGAP	314	123724	444806	5843373		Iren Hoyland Lohr (iren.hoyland.lohr@sus.no)	Human	human	blood	Infection	Norway	2018
ERR11578798	NK_H24_043	ERS15600388	SAMEA113606011	PRJEB48268	KLEBGAP	124	316271	644090	5356516		Iren Hoyland Lohr (iren.hoyland.lohr@sus.no)	Human	human	blood	Infection	Norway	2018
ERR11578799	NK_H24_044	ERS15600389	SAMEA113606012	PRJEB48268	KLEBGAP	93	422481	1104401	5085957		Iren Hoyland Lohr (iren.hoyland.lohr@sus.no)	Human	human	blood	Infection	Norway	2018
ERR11578800	NK_H24_045	ERS15600390	SAMEA113606013	PRJEB48268	KLEBGAP	214	201646	716464	5612599		Iren Hoyland Lohr (iren.hoyland.lohr@sus.no)	Human	human	blood	Infection	Norway	2018
ERR11578801	NK_H24_046	ERS15600391	SAMEA113606014	PRJEB48268	KLEBGAP	102	365938	1159946	5563247		Iren Hoyland Lohr (iren.hoyland.lohr@sus.no)	Human	human	blood	Infection	Norway	2018
ERR11578804	NK_H24_049	ERS15600394	SAMEA113606017	PRJEB48268	KLEBGAP	100	380639	1317602	5327447		Iren Hoyland Lohr (iren.hoyland.lohr@sus.no)	Human	human	blood	Infection	Norway	2018
ERR11578808	NK_H24_054	ERS15600398	SAMEA113606021	PRJEB48268	KLEBGAP	115	375582	654731	5486962		Iren Hoyland Lohr (iren.hoyland.lohr@sus.no)	Human	human	blood	Infection	Norway	2018
ERR11578809	NK_H24_055	ERS15600399	SAMEA113606022	PRJEB48268	KLEBGAP	116	322724	659687	5423368		Iren Hoyland Lohr (iren.hoyland.lohr@sus.no)	Human	human	blood	Infection	Norway	2018
ERR11578810	NK_H24_056	ERS15600400	SAMEA113606023	PRJEB48268	KLEBGAP	93	372776	786719	5486537		Iren Hoyland Lohr (iren.hoyland.lohr@sus.no)	Human	human	blood	Infection	Norway	2018
ERR11578812	NK_H25_002	ERS15600402	SAMEA113606025	PRJEB48268	KLEBGAP	106	370290	825021	5422827		Iren Hoyland Lohr (iren.hoyland.lohr@sus.no)	Human	human	blood	Infection	Norway	2017
ERR11578813	NK_H25_003	ERS15600403	SAMEA113606026	PRJEB48268	KLEBGAP	104	374763	565511	5552792		Iren Hoyland Lohr (iren.hoyland.lohr@sus.no)	Human	human	blood	Infection	Norway	2017
ERR11578815	NK_H25_005	ERS15600405	SAMEA113606028	PRJEB48268	KLEBGAP	342	106935	337994	5327769		Iren Hoyland Lohr (iren.hoyland.lohr@sus.no)	Human	human	blood	Infection	Norway	2017
ERR11578816	NK_H25_006	ERS15600406	SAMEA113606029	PRJEB48268	KLEBGAP	245	129297	349889	5392665		Iren Hoyland Lohr (iren.hoyland.lohr@sus.no)	Human	human	blood	Infection	Norway	2018
ERR11578818	NK_H25_008	ERS15600408	SAMEA113606031	PRJEB48268	KLEBGAP	173	304113	1043318	5411260		Iren Hoyland Lohr (iren.hoyland.lohr@sus.no)	Human	human	blood	Infection	Norway	2017
ERR11578819	NK_H25_009	ERS15600409	SAMEA113606032	PRJEB48268	KLEBGAP	141	279621	600244	5338027		Iren Hoyland Lohr (iren.hoyland.lohr@sus.no)	Human	human	blood	Infection	Norway	2018
ERR11578820	NK_H25_011	ERS15600410	SAMEA113606033	PRJEB48268	KLEBGAP	137	372222	979214	5322806		Iren Hoyland Lohr (iren.hoyland.lohr@sus.no)	Human	human	blood	Infection	Norway	2018
ERR11578822	NK_H25_013	ERS15600412	SAMEA113606035	PRJEB48268	KLEBGAP	170	227574	499361	5602900		Iren Hoyland Lohr (iren.hoyland.lohr@sus.no)	Human	human	blood	Infection	Norway	2018
ERR11578823	NK_H25_014	ERS15600413	SAMEA113606036	PRJEB48268	KLEBGAP	88	441648	855158	5344368		Iren Hoyland Lohr (iren.hoyland.lohr@sus.no)	Human	human	blood	Infection	Norway	2018
ERR11578825	NK_H26_002	ERS15599569	SAMEA113605192	PRJEB48268	KLEBGAP	97	320764	662201	5326670		Iren Hoyland Lohr (iren.hoyland.lohr@sus.no)	Human	human	blood	Infection	Norway	2017
ERR11578826	NK_H26_003	ERS15599570	SAMEA113605193	PRJEB48268	KLEBGAP	229	128170	405768	5577348		Iren Hoyland Lohr (iren.hoyland.lohr@sus.no)	Human	human	blood	Infection	Norway	2017
ERR11578827	NK_H26_004	ERS15599571	SAMEA113605194	PRJEB48268	KLEBGAP	123	377478	962213	5440263		Iren Hoyland Lohr (iren.hoyland.lohr@sus.no)	Human	human	blood	Infection	Norway	2017
ERR11578829	NK_H26_006	ERS15599573	SAMEA113605196	PRJEB48268	KLEBGAP	371	107431	358437	5206985		Iren Hoyland Lohr (iren.hoyland.lohr@sus.no)	Human	human	blood	Infection	Norway	2017
ERR11578830	NK_H26_007	ERS15599574	SAMEA113605197	PRJEB48268	KLEBGAP	179	248057	597379	5310200		Iren Hoyland Lohr (iren.hoyland.lohr@sus.no)	Human	human	blood	Infection	Norway	2017
ERR11578834	NK_H28_001	ERS15599832	SAMEA113605455	PRJEB48268	KLEBGAP	178	304113	1043152	5410388		Iren Hoyland Lohr (iren.hoyland.lohr@sus.no)	Human	human	blood	Infection	Norway	2017
ERR11578835	NK_H28_003	ERS15599833	SAMEA113605456	PRJEB48268	KLEBGAP	493	107148	338941	5716564		Iren Hoyland Lohr (iren.hoyland.lohr@sus.no)	Human	human	blood	Infection	Norway	2018
ERR11578836	NK_H28_004	ERS15599834	SAMEA113605457	PRJEB48268	KLEBGAP	105	371013	883350	5184973		Iren Hoyland Lohr (iren.hoyland.lohr@sus.no)	Human	human	blood	Infection	Norway	2018
ERR11578837	NK_H28_005	ERS15599835	SAMEA113605458	PRJEB48268	KLEBGAP	171	328589	629499	5316322		Iren Hoyland Lohr (iren.hoyland.lohr@sus.no)	Human	human	blood	Infection	Norway	2018
ERR11578838	NK_H29_001	ERS15599846	SAMEA113605469	PRJEB48268	KLEBGAP	193	390913	850536	5654298		Iren Hoyland Lohr (iren.hoyland.lohr@sus.no)	Human	human	blood	Infection	Norway	2017
ERR11578839	NK_H29_002	ERS15599847	SAMEA113605470	PRJEB48268	KLEBGAP	91	414049	779586	5354900		Iren Hoyland Lohr (iren.hoyland.lohr@sus.no)	Human	human	blood	Infection	Norway	2017
ERR11578841	NK_H29_004	ERS15599849	SAMEA113605472	PRJEB48268	KLEBGAP	172	244944	693300	5495796		Iren Hoyland Lohr (iren.hoyland.lohr@sus.no)	Human	human	blood	Infection	Norway	2018
ERR11578842	NK_H29_005	ERS15599850	SAMEA113605473	PRJEB48268	KLEBGAP	129	350571	813005	5348632		Iren Hoyland Lohr (iren.hoyland.lohr@sus.no)	Human	human	blood	Infection	Norway	2018
ERR11578844	NK_H3_001	ERS15599477	SAMEA113605100	PRJEB48268	KLEBGAP	123	396195	1151356	5532729		Iren Hoyland Lohr (iren.hoyland.lohr@sus.no)	Human	human	blood	Infection	Norway	2017
ERR11578845	NK_H3_002	ERS15599478	SAMEA113605101	PRJEB48268	KLEBGAP	144	194194	449292	5612424		Iren Hoyland Lohr (iren.hoyland.lohr@sus.no)	Human	human	blood	Infection	Norway	2017
ERR11578846	NK_H3_003	ERS15599479	SAMEA113605102	PRJEB48268	KLEBGAP	105	257881	794053	5295019		Iren Hoyland Lohr (iren.hoyland.lohr@sus.no)	Human	human	blood	Infection	Norway	2017
ERR11578847	NK_H3_004	ERS15599480	SAMEA113605103	PRJEB48268	KLEBGAP	100	272015	637690	5449940		Iren Hoyland Lohr (iren.hoyland.lohr@sus.no)	Human	human	blood	Infection	Norway	2017
ERR11578848	NK_H3_005	ERS15599481	SAMEA113605104	PRJEB48268	KLEBGAP	177	352254	819978	5411789		Iren Hoyland Lohr (iren.hoyland.lohr@sus.no)	Human	human	blood	Infection	Norway	2017
ERR11578849	NK_H3_006	ERS15599482	SAMEA113605105	PRJEB48268	KLEBGAP	361	94801	326225	5447889		Iren Hoyland Lohr (iren.hoyland.lohr@sus.no)	Human	human	blood	Infection	Norway	2017
ERR11578850	NK_H3_009	ERS15599483	SAMEA113605106	PRJEB48268	KLEBGAP	160	308144	624784	5565875		Iren Hoyland Lohr (iren.hoyland.lohr@sus.no)	Human	human	blood	Infection	Norway	2017
ERR11578852	NK_H3_011	ERS15599485	SAMEA113605108	PRJEB48268	KLEBGAP	156	193197	604483	5797368		Iren Hoyland Lohr (iren.hoyland.lohr@sus.no)	Human	human	blood	Infection	Norway	2017
ERR11578856	NK_H3_015	ERS15599489	SAMEA113605112	PRJEB48268	KLEBGAP	128	278586	583303	5507045		Iren Hoyland Lohr (iren.hoyland.lohr@sus.no)	Human	human	blood	Infection	Norway	2018
ERR11578857	NK_H3_016	ERS15599490	SAMEA113605113	PRJEB48268	KLEBGAP	134	142965	446496	5211529		Iren Hoyland Lohr (iren.hoyland.lohr@sus.no)	Human	human	blood	Infection	Norway	2018
ERR11578862	NK_H3_021	ERS15599495	SAMEA113605118	PRJEB48268	KLEBGAP	309	108405	281811	5330891		Iren Hoyland Lohr (iren.hoyland.lohr@sus.no)	Human	human	blood	Infection	Norway	2018
ERR11578863	NK_H3_022	ERS15599496	SAMEA113605119	PRJEB48268	KLEBGAP	165	177810	866106	5425152		Iren Hoyland Lohr (iren.hoyland.lohr@sus.no)	Human	human	blood	Infection	Norway	2018
ERR11578864	NK_H3_024	ERS15599497	SAMEA113605120	PRJEB48268	KLEBGAP	83	483645	913988	5424718		Iren Hoyland Lohr (iren.hoyland.lohr@sus.no)	Human	human	blood	Infection	Norway	2018
ERR11578865	NK_H3_025	ERS15599498	SAMEA113605121	PRJEB48268	KLEBGAP	85	352606	966975	5270368		Iren Hoyland Lohr (iren.hoyland.lohr@sus.no)	Human	human	blood	Infection	Norway	2018
ERR11578869	NK_H30_004	ERS15600167	SAMEA113605790	PRJEB48268	KLEBGAP	180	350873	1043318	5413680		Iren Hoyland Lohr (iren.hoyland.lohr@sus.no)	Human	human	blood	Infection	Norway	2017
ERR11578871	NK_H4_001	ERS15599499	SAMEA113605122	PRJEB48268	KLEBGAP	313	120448	508897	5358384		Iren Hoyland Lohr (iren.hoyland.lohr@sus.no)	Human	human	blood	Infection	Norway	2017
ERR11578872	NK_H4_002	ERS15599500	SAMEA113605123	PRJEB48268	KLEBGAP	220	215004	512281	5434794		Iren Hoyland Lohr (iren.hoyland.lohr@sus.no)	Human	human	blood	Infection	Norway	2017
ERR11578873	NK_H4_003	ERS15599501	SAMEA113605124	PRJEB48268	KLEBGAP	118	285652	722190	5472191		Iren Hoyland Lohr (iren.hoyland.lohr@sus.no)	Human	human	blood	Infection	Norway	2017
ERR11578874	NK_H4_004	ERS15599502	SAMEA113605125	PRJEB48268	KLEBGAP	85	438089	727607	5186517		Iren Hoyland Lohr (iren.hoyland.lohr@sus.no)	Human	human	blood	Infection	Norway	2017
ERR11578875	NK_H4_005	ERS15599503	SAMEA113605126	PRJEB48268	KLEBGAP	104	475282	1973613	5326135		Iren Hoyland Lohr (iren.hoyland.lohr@sus.no)	Human	human	blood	Infection	Norway	2017
ERR11578877	NK_H4_007	ERS15599505	SAMEA113605128	PRJEB48268	KLEBGAP	188	150454	419491	5174958		Iren Hoyland Lohr (iren.hoyland.lohr@sus.no)	Human	human	blood	Infection	Norway	2017
ERR11578878	NK_H4_008	ERS15599506	SAMEA113605129	PRJEB48268	KLEBGAP	126	234776	676629	5461140		Iren Hoyland Lohr (iren.hoyland.lohr@sus.no)	Human	human	blood	Infection	Norway	2017
ERR11578881	NK_H4_011	ERS15599509	SAMEA113605132	PRJEB48268	KLEBGAP	167	295631	764678	5385145		Iren Hoyland Lohr (iren.hoyland.lohr@sus.no)	Human	human	blood	Infection	Norway	2017
ERR11578883	NK_H4_014	ERS15599511	SAMEA113605134	PRJEB48268	KLEBGAP	154	245381	402367	5320870		Iren Hoyland Lohr (iren.hoyland.lohr@sus.no)	Human	human	blood	Infection	Norway	2017
ERR11578884	NK_H4_015	ERS15599512	SAMEA113605135	PRJEB48268	KLEBGAP	86	457428	1681577	5183347		Iren Hoyland Lohr (iren.hoyland.lohr@sus.no)	Human	human	blood	Infection	Norway	2017
ERR11578886	NK_H4_017	ERS15599514	SAMEA113605137	PRJEB48268	KLEBGAP	233	438064	801470	5476846		Iren Hoyland Lohr (iren.hoyland.lohr@sus.no)	Human	human	blood	Infection	Norway	2017
ERR11578887	NK_H4_020	ERS15599515	SAMEA113605138	PRJEB48268	KLEBGAP	370	148937	342341	5913941		Iren Hoyland Lohr (iren.hoyland.lohr@sus.no)	Human	human	blood	Infection	Norway	2017
ERR11578888	NK_H4_021	ERS15599516	SAMEA113605139	PRJEB48268	KLEBGAP	217	106913	366853	5278547		Iren Hoyland Lohr (iren.hoyland.lohr@sus.no)	Human	human	blood	Infection	Norway	2017
ERR11578889	NK_H4_022	ERS15599517	SAMEA113605140	PRJEB48268	KLEBGAP	177	167105	716089	5473804		Iren Hoyland Lohr (iren.hoyland.lohr@sus.no)	Human	human	blood	Infection	Norway	2017
ERR11578890	NK_H4_023	ERS15599518	SAMEA113605141	PRJEB48268	KLEBGAP	149	174299	429315	5387059		Iren Hoyland Lohr (iren.hoyland.lohr@sus.no)	Human	human	blood	Infection	Norway	2017
ERR11578891	NK_H4_024	ERS15599519	SAMEA113605142	PRJEB48268	KLEBGAP	121	235143	369869	5260415		Iren Hoyland Lohr (iren.hoyland.lohr@sus.no)	Human	human	blood	Infection	Norway	2017
ERR11578894	NK_H4_027	ERS15599522	SAMEA113605145	PRJEB48268	KLEBGAP	271	138178	421386	5565798		Iren Hoyland Lohr (iren.hoyland.lohr@sus.no)	Human	human	blood	Infection	Norway	2018
ERR11578898	NK_H4_032	ERS15599526	SAMEA113605149	PRJEB48268	KLEBGAP	212	198860	421260	5460447		Iren Hoyland Lohr (iren.hoyland.lohr@sus.no)	Human	human	blood	Infection	Norway	2018
ERR11578900	NK_H5_001	ERS15599528	SAMEA113605151	PRJEB48268	KLEBGAP	486	104082	313882	5682247		Iren Hoyland Lohr (iren.hoyland.lohr@sus.no)	Human	human	blood	Infection	Norway	2017
ERR11578902	NK_H5_003	ERS15599530	SAMEA113605153	PRJEB48268	KLEBGAP	195	202077	415329	5355950		Iren Hoyland Lohr (iren.hoyland.lohr@sus.no)	Human	human	blood	Infection	Norway	2017
ERR11578903	NK_H5_004	ERS15599531	SAMEA113605154	PRJEB48268	KLEBGAP	147	209433	399727	5455523		Iren Hoyland Lohr (iren.hoyland.lohr@sus.no)	Human	human	blood	Infection	Norway	2017
ERR11578904	NK_H5_005	ERS15599532	SAMEA113605155	PRJEB48268	KLEBGAP	112	165360	540603	5471274		Iren Hoyland Lohr (iren.hoyland.lohr@sus.no)	Human	human	blood	Infection	Norway	2017
ERR11578906	NK_H5_007	ERS15599534	SAMEA113605157	PRJEB48268	KLEBGAP	271	90854	226470	5390778		Iren Hoyland Lohr (iren.hoyland.lohr@sus.no)	Human	human	blood	Infection	Norway	2017
ERR11578907	NK_H5_008	ERS15599535	SAMEA113605158	PRJEB48268	KLEBGAP	153	151721	528810	5468955		Iren Hoyland Lohr (iren.hoyland.lohr@sus.no)	Human	human	blood	Infection	Norway	2017
ERR11578909	NK_H5_010	ERS15599537	SAMEA113605160	PRJEB48268	KLEBGAP	253	149195	552190	5391377		Iren Hoyland Lohr (iren.hoyland.lohr@sus.no)	Human	human	blood	Infection	Norway	2017
ERR11578910	NK_H5_011	ERS15599538	SAMEA113605161	PRJEB48268	KLEBGAP	243	166488	489030	5389397		Iren Hoyland Lohr (iren.hoyland.lohr@sus.no)	Human	human	blood	Infection	Norway	2017
ERR11578912	NK_H5_013	ERS15599540	SAMEA113605163	PRJEB48268	KLEBGAP	270	157234	763831	5395181		Iren Hoyland Lohr (iren.hoyland.lohr@sus.no)	Human	human	blood	Infection	Norway	2017
ERR11578917	NK_H5_018	ERS15599545	SAMEA113605168	PRJEB48268	KLEBGAP	114	216685	314458	5265145		Iren Hoyland Lohr (iren.hoyland.lohr@sus.no)	Human	human	blood	Infection	Norway	2017
ERR11578918	NK_H5_019	ERS15599546	SAMEA113605169	PRJEB48268	KLEBGAP	365	99498	468819	5748500		Iren Hoyland Lohr (iren.hoyland.lohr@sus.no)	Human	human	blood	Infection	Norway	2017
ERR11578920	NK_H5_022	ERS15599548	SAMEA113605171	PRJEB48268	KLEBGAP	429	181433	723018	5517629		Iren Hoyland Lohr (iren.hoyland.lohr@sus.no)	Human	human	blood	Infection	Norway	2017
ERR11578922	NK_H5_024	ERS15599550	SAMEA113605173	PRJEB48268	KLEBGAP	235	200688	891578	5406277		Iren Hoyland Lohr (iren.hoyland.lohr@sus.no)	Human	human	blood	Infection	Norway	2017
ERR11578924	NK_H5_026	ERS15599552	SAMEA113605175	PRJEB48268	KLEBGAP	403	190035	378029	5706716		Iren Hoyland Lohr (iren.hoyland.lohr@sus.no)	Human	human	blood	Infection	Norway	2017
ERR11578928	NK_H5_030	ERS15599556	SAMEA113605179	PRJEB48268	KLEBGAP	450	75383	211675	5710105		Iren Hoyland Lohr (iren.hoyland.lohr@sus.no)	Human	human	blood	Infection	Norway	2018
ERR11578932	NK_H5_034	ERS15599560	SAMEA113605183	PRJEB48268	KLEBGAP	229	293245	764127	5481302		Iren Hoyland Lohr (iren.hoyland.lohr@sus.no)	Human	human	blood	Infection	Norway	2018
ERR11578933	NK_H5_035	ERS15599561	SAMEA113605184	PRJEB48268	KLEBGAP	208	197128	369690	5450317		Iren Hoyland Lohr (iren.hoyland.lohr@sus.no)	Human	human	blood	Infection	Norway	2018
ERR11578935	NK_H5_037	ERS15599563	SAMEA113605186	PRJEB48268	KLEBGAP	382	99503	312925	5413943		Iren Hoyland Lohr (iren.hoyland.lohr@sus.no)	Human	human	blood	Infection	Norway	2018
ERR11578939	NK_H5_042	ERS15599567	SAMEA113605190	PRJEB48268	KLEBGAP	157	293575	742312	5460251		Iren Hoyland Lohr (iren.hoyland.lohr@sus.no)	Human	human	blood	Infection	Norway	2018
ERR11578940	NK_H6_001	ERS15599576	SAMEA113605199	PRJEB48268	KLEBGAP	401	88270	253875	5355664		Iren Hoyland Lohr (iren.hoyland.lohr@sus.no)	Human	human	blood	Infection	Norway	2017
ERR11578943	NK_H6_004	ERS15599579	SAMEA113605202	PRJEB48268	KLEBGAP	102	425750	1054542	5252770		Iren Hoyland Lohr (iren.hoyland.lohr@sus.no)	Human	human	blood	Infection	Norway	2018
ERR11578944	NK_H6_005	ERS15599580	SAMEA113605203	PRJEB48268	KLEBGAP	166	254528	541171	5555067		Iren Hoyland Lohr (iren.hoyland.lohr@sus.no)	Human	human	blood	Infection	Norway	2018
ERR11578945	NK_H6_006	ERS15599581	SAMEA113605204	PRJEB48268	KLEBGAP	103	349726	645641	5253555		Iren Hoyland Lohr (iren.hoyland.lohr@sus.no)	Human	human	blood	Infection	Norway	2018
ERR11578946	NK_H6_007	ERS15599582	SAMEA113605205	PRJEB48268	KLEBGAP	152	319019	533612	5448462		Iren Hoyland Lohr (iren.hoyland.lohr@sus.no)	Human	human	blood	Infection	Norway	2018
ERR11578948	NK_H6_010	ERS15599584	SAMEA113605207	PRJEB48268	KLEBGAP	89	385041	549566	5342109		Iren Hoyland Lohr (iren.hoyland.lohr@sus.no)	Human	human	blood	Infection	Norway	2018
ERR11578949	NK_H6_011	ERS15599585	SAMEA113605208	PRJEB48268	KLEBGAP	97	364060	565511	5546880		Iren Hoyland Lohr (iren.hoyland.lohr@sus.no)	Human	human	blood	Infection	Norway	2018
ERR11578950	NK_H7_001	ERS15599586	SAMEA113605209	PRJEB48268	KLEBGAP	316	101604	505474	5340792		Iren Hoyland Lohr (iren.hoyland.lohr@sus.no)	Human	human	blood	Infection	Norway	2017
ERR11578952	NK_H7_003	ERS15599588	SAMEA113605211	PRJEB48268	KLEBGAP	427	107230	391918	5544893		Iren Hoyland Lohr (iren.hoyland.lohr@sus.no)	Human	human	blood	Infection	Norway	2017
ERR11578953	NK_H7_004	ERS15599589	SAMEA113605212	PRJEB48268	KLEBGAP	163	111552	350307	5084878		Iren Hoyland Lohr (iren.hoyland.lohr@sus.no)	Human	human	blood	Infection	Norway	2017
ERR11578954	NK_H7_005	ERS15599590	SAMEA113605213	PRJEB48268	KLEBGAP	491	117506	393238	5634581		Iren Hoyland Lohr (iren.hoyland.lohr@sus.no)	Human	human	blood	Infection	Norway	2017
ERR11578960	NK_H7_011	ERS15599596	SAMEA113605219	PRJEB48268	KLEBGAP	75	730398	1148203	5163317		Iren Hoyland Lohr (iren.hoyland.lohr@sus.no)	Human	human	blood	Infection	Norway	2018
ERR11578961	NK_H7_013	ERS15599597	SAMEA113605220	PRJEB48268	KLEBGAP	124	396154	876985	5432914		Iren Hoyland Lohr (iren.hoyland.lohr@sus.no)	Human	human	blood	Infection	Norway	2018
ERR11578962	NK_H7_014	ERS15599598	SAMEA113605221	PRJEB48268	KLEBGAP	244	154284	442286	5536895		Iren Hoyland Lohr (iren.hoyland.lohr@sus.no)	Human	human	blood	Infection	Norway	2018
ERR11578964	NK_H8_002	ERS15599600	SAMEA113605223	PRJEB48268	KLEBGAP	273	287860	837453	5399170		Iren Hoyland Lohr (iren.hoyland.lohr@sus.no)	Human	human	blood	Infection	Norway	2017
ERR11578966	NK_H8_004	ERS15599602	SAMEA113605225	PRJEB48268	KLEBGAP	309	141278	302427	5586783		Iren Hoyland Lohr (iren.hoyland.lohr@sus.no)	Human	human	blood	Infection	Norway	2017
ERR11578969	NK_H8_007	ERS15599605	SAMEA113605228	PRJEB48268	KLEBGAP	338	51493	122911	5316627		Iren Hoyland Lohr (iren.hoyland.lohr@sus.no)	Human	human	blood	Infection	Norway	2017
ERR11578970	NK_H8_008	ERS15599606	SAMEA113605229	PRJEB48268	KLEBGAP	312	63372	204598	5464756		Iren Hoyland Lohr (iren.hoyland.lohr@sus.no)	Human	human	blood	Infection	Norway	2017
ERR11578971	NK_H8_009	ERS15599607	SAMEA113605230	PRJEB48268	KLEBGAP	163	161509	373201	5349713		Iren Hoyland Lohr (iren.hoyland.lohr@sus.no)	Human	human	blood	Infection	Norway	2017
ERR11578972	NK_H8_010	ERS15599608	SAMEA113605231	PRJEB48268	KLEBGAP	84	255277	807473	5388793		Iren Hoyland Lohr (iren.hoyland.lohr@sus.no)	Human	human	blood	Infection	Norway	2017
ERR11578975	NK_H8_013	ERS15599611	SAMEA113605234	PRJEB48268	KLEBGAP	120	312619	605264	5291289		Iren Hoyland Lohr (iren.hoyland.lohr@sus.no)	Human	human	blood	Infection	Norway	2017
ERR11578976	NK_H8_014	ERS15599612	SAMEA113605235	PRJEB48268	KLEBGAP	101	349623	792160	5300650		Iren Hoyland Lohr (iren.hoyland.lohr@sus.no)	Human	human	blood	Infection	Norway	2017
ERR11578977	NK_H8_015	ERS15599613	SAMEA113605236	PRJEB48268	KLEBGAP	96	350308	847705	5332038		Iren Hoyland Lohr (iren.hoyland.lohr@sus.no)	Human	human	blood	Infection	Norway	2017
ERR11578979	NK_H8_017	ERS15599615	SAMEA113605238	PRJEB48268	KLEBGAP	205	305121	605028	5408357		Iren Hoyland Lohr (iren.hoyland.lohr@sus.no)	Human	human	blood	Infection	Norway	2017
ERR11578980	NK_H8_018	ERS15599616	SAMEA113605239	PRJEB48268	KLEBGAP	233	217102	402375	5338462		Iren Hoyland Lohr (iren.hoyland.lohr@sus.no)	Human	human	blood	Infection	Norway	2017
ERR11578983	NK_H8_021	ERS15599619	SAMEA113605242	PRJEB48268	KLEBGAP	156	179409	527347	5232833		Iren Hoyland Lohr (iren.hoyland.lohr@sus.no)	Human	human	blood	Infection	Norway	2017
ERR11578984	NK_H8_022	ERS15599620	SAMEA113605243	PRJEB48268	KLEBGAP	193	239088	764645	5396748		Iren Hoyland Lohr (iren.hoyland.lohr@sus.no)	Human	human	blood	Infection	Norway	2017
ERR11578986	NK_H8_024	ERS15599622	SAMEA113605245	PRJEB48268	KLEBGAP	189	204841	781236	5429271		Iren Hoyland Lohr (iren.hoyland.lohr@sus.no)	Human	human	blood	Infection	Norway	2017
ERR11578987	NK_H8_025	ERS15599623	SAMEA113605246	PRJEB48268	KLEBGAP	166	310952	516107	5328063		Iren Hoyland Lohr (iren.hoyland.lohr@sus.no)	Human	human	blood	Infection	Norway	2017
ERR11578989	NK_H8_027	ERS15599625	SAMEA113605248	PRJEB48268	KLEBGAP	379	248296	989249	5783031		Iren Hoyland Lohr (iren.hoyland.lohr@sus.no)	Human	human	blood	Infection	Norway	2017
ERR11578990	NK_H8_028	ERS15599626	SAMEA113605249	PRJEB48268	KLEBGAP	189	160107	415078	5485170		Iren Hoyland Lohr (iren.hoyland.lohr@sus.no)	Human	human	blood	Infection	Norway	2017
ERR11578991	NK_H8_029	ERS15599627	SAMEA113605250	PRJEB48268	KLEBGAP	178	310954	1043644	5402430		Iren Hoyland Lohr (iren.hoyland.lohr@sus.no)	Human	human	blood	Infection	Norway	2017
ERR11578993	NK_H8_031	ERS15599629	SAMEA113605252	PRJEB48268	KLEBGAP	244	203695	904295	5387625		Iren Hoyland Lohr (iren.hoyland.lohr@sus.no)	Human	human	blood	Infection	Norway	2017
ERR11578996	NK_H8_034	ERS15599632	SAMEA113605255	PRJEB48268	KLEBGAP	190	258468	503535	5550470		Iren Hoyland Lohr (iren.hoyland.lohr@sus.no)	Human	human	blood	Infection	Norway	2017
ERR11578997	NK_H8_036	ERS15599633	SAMEA113605256	PRJEB48268	KLEBGAP	200	286450	904555	5412654		Iren Hoyland Lohr (iren.hoyland.lohr@sus.no)	Human	human	blood	Infection	Norway	2017
ERR11578999	NK_H8_038	ERS15599635	SAMEA113605258	PRJEB48268	KLEBGAP	118	313928	597061	5357682		Iren Hoyland Lohr (iren.hoyland.lohr@sus.no)	Human	human	blood	Infection	Norway	2017
ERR11579002	NK_H8_042	ERS15599638	SAMEA113605261	PRJEB48268	KLEBGAP	249	164218	432777	5378753		Iren Hoyland Lohr (iren.hoyland.lohr@sus.no)	Human	human	blood	Infection	Norway	2017
ERR11579003	NK_H8_043	ERS15599772	SAMEA113605395	PRJEB48268	KLEBGAP	255	107756	284229	5608597		Iren Hoyland Lohr (iren.hoyland.lohr@sus.no)	Human	human	blood	Infection	Norway	2017
ERR11579004	NK_H8_044	ERS15599640	SAMEA113605263	PRJEB48268	KLEBGAP	97	274500	755888	5284173		Iren Hoyland Lohr (iren.hoyland.lohr@sus.no)	Human	human	blood	Infection	Norway	2017
ERR11579007	NK_H8_047	ERS15599643	SAMEA113605266	PRJEB48268	KLEBGAP	203	269411	764008	5389675		Iren Hoyland Lohr (iren.hoyland.lohr@sus.no)	Human	human	blood	Infection	Norway	2017
ERR11579008	NK_H8_048	ERS15599644	SAMEA113605267	PRJEB48268	KLEBGAP	111	287264	1241890	5353305		Iren Hoyland Lohr (iren.hoyland.lohr@sus.no)	Human	human	blood	Infection	Norway	2017
ERR11579009	NK_H8_049	ERS15599645	SAMEA113605268	PRJEB48268	KLEBGAP	190	304875	967285	5407450		Iren Hoyland Lohr (iren.hoyland.lohr@sus.no)	Human	human	blood	Infection	Norway	2017
ERR11579010	NK_H8_050	ERS15599646	SAMEA113605269	PRJEB48268	KLEBGAP	210	203695	904246	5414039		Iren Hoyland Lohr (iren.hoyland.lohr@sus.no)	Human	human	blood	Infection	Norway	2017
ERR11579011	NK_H8_051	ERS15599647	SAMEA113605270	PRJEB48268	KLEBGAP	111	256889	515441	5400269		Iren Hoyland Lohr (iren.hoyland.lohr@sus.no)	Human	human	blood	Infection	Norway	2017
ERR11579012	NK_H8_052	ERS15599648	SAMEA113605271	PRJEB48268	KLEBGAP	105	283608	587497	5179830		Iren Hoyland Lohr (iren.hoyland.lohr@sus.no)	Human	human	blood	Infection	Norway	2017
ERR11579014	NK_H8_054	ERS15599650	SAMEA113605273	PRJEB48268	KLEBGAP	197	217202	981302	5360479		Iren Hoyland Lohr (iren.hoyland.lohr@sus.no)	Human	human	blood	Infection	Norway	2017
ERR11579016	NK_H8_057	ERS15599652	SAMEA113605275	PRJEB48268	KLEBGAP	223	269411	542051	5408228		Iren Hoyland Lohr (iren.hoyland.lohr@sus.no)	Human	human	blood	Infection	Norway	2017
ERR11579018	NK_H8_059	ERS15599654	SAMEA113605277	PRJEB48268	KLEBGAP	166	191107	457840	5349191		Iren Hoyland Lohr (iren.hoyland.lohr@sus.no)	Human	human	blood	Infection	Norway	2017
ERR11579019	NK_H8_060	ERS15599655	SAMEA113605278	PRJEB48268	KLEBGAP	128	227908	746426	5524580		Iren Hoyland Lohr (iren.hoyland.lohr@sus.no)	Human	human	blood	Infection	Norway	2017
ERR11579021	NK_H8_062	ERS15599657	SAMEA113605280	PRJEB48268	KLEBGAP	245	217258	757302	5414852		Iren Hoyland Lohr (iren.hoyland.lohr@sus.no)	Human	human	blood	Infection	Norway	2017
ERR11579022	NK_H8_063	ERS15599658	SAMEA113605281	PRJEB48268	KLEBGAP	122	331939	500116	5320104		Iren Hoyland Lohr (iren.hoyland.lohr@sus.no)	Human	human	blood	Infection	Norway	2017
ERR11579023	NK_H8_065	ERS15599659	SAMEA113605282	PRJEB48268	KLEBGAP	204	294121	927057	5578863		Iren Hoyland Lohr (iren.hoyland.lohr@sus.no)	Human	human	blood	Infection	Norway	2017
ERR11579026	NK_H8_068	ERS15599662	SAMEA113605285	PRJEB48268	KLEBGAP	161	304113	906372	5375790		Iren Hoyland Lohr (iren.hoyland.lohr@sus.no)	Human	human	blood	Infection	Norway	2017
ERR11579028	NK_H8_070	ERS15599664	SAMEA113605287	PRJEB48268	KLEBGAP	147	203838	447321	5559887		Iren Hoyland Lohr (iren.hoyland.lohr@sus.no)	Human	human	blood	Infection	Norway	2018
ERR11579029	NK_H8_071	ERS15599665	SAMEA113605288	PRJEB48268	KLEBGAP	190	269411	904307	5396174		Iren Hoyland Lohr (iren.hoyland.lohr@sus.no)	Human	human	blood	Infection	Norway	2018
ERR11579031	NK_H8_073	ERS15599667	SAMEA113605290	PRJEB48268	KLEBGAP	133	304669	556773	5507644		Iren Hoyland Lohr (iren.hoyland.lohr@sus.no)	Human	human	blood	Infection	Norway	2018
ERR11579033	NK_H8_075	ERS15599669	SAMEA113605292	PRJEB48268	KLEBGAP	97	268220	514427	5335516		Iren Hoyland Lohr (iren.hoyland.lohr@sus.no)	Human	human	blood	Infection	Norway	2018
ERR11579037	NK_H8_079	ERS15599673	SAMEA113605296	PRJEB48268	KLEBGAP	146	202472	485066	5194490		Iren Hoyland Lohr (iren.hoyland.lohr@sus.no)	Human	human	blood	Infection	Norway	2018
ERR11579038	NK_H8_080	ERS15599674	SAMEA113605297	PRJEB48268	KLEBGAP	452	98110	302539	5596682		Iren Hoyland Lohr (iren.hoyland.lohr@sus.no)	Human	human	blood	Infection	Norway	2018
ERR11579039	NK_H8_081	ERS15599675	SAMEA113605298	PRJEB48268	KLEBGAP	201	244373	506676	5663421		Iren Hoyland Lohr (iren.hoyland.lohr@sus.no)	Human	human	blood	Infection	Norway	2018
ERR11579040	NK_H8_082	ERS15599676	SAMEA113605299	PRJEB48268	KLEBGAP	180	153961	436987	5441837		Iren Hoyland Lohr (iren.hoyland.lohr@sus.no)	Human	human	blood	Infection	Norway	2018
ERR11579042	NK_H8_084	ERS15599678	SAMEA113605301	PRJEB48268	KLEBGAP	212	310962	966975	5412592		Iren Hoyland Lohr (iren.hoyland.lohr@sus.no)	Human	human	blood	Infection	Norway	2018
ERR11579043	NK_H8_085	ERS15599679	SAMEA113605302	PRJEB48268	KLEBGAP	264	105148	308607	5405081		Iren Hoyland Lohr (iren.hoyland.lohr@sus.no)	Human	human	blood	Infection	Norway	2018
ERR11579044	NK_H8_086	ERS15599680	SAMEA113605303	PRJEB48268	KLEBGAP	277	157919	324355	5558794		Iren Hoyland Lohr (iren.hoyland.lohr@sus.no)	Human	human	blood	Infection	Norway	2018
ERR11579045	NK_H8_088	ERS15599681	SAMEA113605304	PRJEB48268	KLEBGAP	240	212351	748796	5778332		Iren Hoyland Lohr (iren.hoyland.lohr@sus.no)	Human	human	blood	Infection	Norway	2018
ERR11579046	NK_H8_089	ERS15599682	SAMEA113605305	PRJEB48268	KLEBGAP	204	125260	759656	5600813		Iren Hoyland Lohr (iren.hoyland.lohr@sus.no)	Human	human	blood	Infection	Norway	2018
ERR11579050	NK_H8_094	ERS15599686	SAMEA113605309	PRJEB48268	KLEBGAP	235	217418	764316	5399599		Iren Hoyland Lohr (iren.hoyland.lohr@sus.no)	Human	human	blood	Infection	Norway	2018
ERR11579053	NK_H8_098	ERS15599689	SAMEA113605312	PRJEB48268	KLEBGAP	184	271211	462384	5604774		Iren Hoyland Lohr (iren.hoyland.lohr@sus.no)	Human	human	blood	Infection	Norway	2018
ERR11579055	NK_H8_100	ERS15599691	SAMEA113605314	PRJEB48268	KLEBGAP	199	139814	480633	5424264		Iren Hoyland Lohr (iren.hoyland.lohr@sus.no)	Human	human	blood	Infection	Norway	2018
ERR11579057	NK_H8_102	ERS15599693	SAMEA113605316	PRJEB48268	KLEBGAP	141	310750	957536	5431770		Iren Hoyland Lohr (iren.hoyland.lohr@sus.no)	Human	human	blood	Infection	Norway	2018
ERR11579058	NK_H8_103	ERS15599694	SAMEA113605317	PRJEB48268	KLEBGAP	102	642018	918176	5348867		Iren Hoyland Lohr (iren.hoyland.lohr@sus.no)	Human	human	blood	Infection	Norway	2018
ERR11579059	NK_H8_104	ERS15599695	SAMEA113605318	PRJEB48268	KLEBGAP	190	350570	967285	5411981		Iren Hoyland Lohr (iren.hoyland.lohr@sus.no)	Human	human	blood	Infection	Norway	2018
ERR11579060	NK_H8_105	ERS15599696	SAMEA113605319	PRJEB48268	KLEBGAP	174	348640	967285	5495015		Iren Hoyland Lohr (iren.hoyland.lohr@sus.no)	Human	human	blood	Infection	Norway	2018
ERR11579063	NK_H8_108	ERS15599699	SAMEA113605322	PRJEB48268	KLEBGAP	124	332347	978195	5352150		Iren Hoyland Lohr (iren.hoyland.lohr@sus.no)	Human	human	blood	Infection	Norway	2018
ERR11579066	NK_H8_111	ERS15599702	SAMEA113605325	PRJEB48268	KLEBGAP	164	352254	967285	5406593		Iren Hoyland Lohr (iren.hoyland.lohr@sus.no)	Human	human	blood	Infection	Norway	2018
ERR11579068	NK_H8_113	ERS15599704	SAMEA113605327	PRJEB48268	KLEBGAP	110	265910	797063	5448117		Iren Hoyland Lohr (iren.hoyland.lohr@sus.no)	Human	human	blood	Infection	Norway	2018
ERR11579070	NK_H8_115	ERS15599706	SAMEA113605329	PRJEB48268	KLEBGAP	131	426310	1359295	5426686		Iren Hoyland Lohr (iren.hoyland.lohr@sus.no)	Human	human	blood	Infection	Norway	2018
ERR11579071	NK_H8_116	ERS15599707	SAMEA113605330	PRJEB48268	KLEBGAP	269	126431	443882	5575682		Iren Hoyland Lohr (iren.hoyland.lohr@sus.no)	Human	human	blood	Infection	Norway	2018
ERR11579072	NK_H8_117	ERS15599708	SAMEA113605331	PRJEB48268	KLEBGAP	224	148323	436046	5647388		Iren Hoyland Lohr (iren.hoyland.lohr@sus.no)	Human	human	blood	Infection	Norway	2018
ERR11579073	NK_H8_119	ERS15599709	SAMEA113605332	PRJEB48268	KLEBGAP	107	361880	645311	5256212		Iren Hoyland Lohr (iren.hoyland.lohr@sus.no)	Human	human	blood	Infection	Norway	2018
ERR11579074	NK_H8_120	ERS15599710	SAMEA113605333	PRJEB48268	KLEBGAP	91	424408	1459464	5347339		Iren Hoyland Lohr (iren.hoyland.lohr@sus.no)	Human	human	blood	Infection	Norway	2018
ERR11579075	NK_H8_121	ERS15599711	SAMEA113605334	PRJEB48268	KLEBGAP	117	480773	1353471	5355901		Iren Hoyland Lohr (iren.hoyland.lohr@sus.no)	Human	human	blood	Infection	Norway	2018
ERR11579078	NK_H9_002	ERS15599714	SAMEA113605337	PRJEB48268	KLEBGAP	217	292891	905264	5409809		Iren Hoyland Lohr (iren.hoyland.lohr@sus.no)	Human	human	blood	Infection	Norway	2017
ERR11579081	NK_H9_005	ERS15599717	SAMEA113605340	PRJEB48268	KLEBGAP	440	100870	266659	5417035		Iren Hoyland Lohr (iren.hoyland.lohr@sus.no)	Human	human	blood	Infection	Norway	2017
ERR11579082	NK_H9_006	ERS15599718	SAMEA113605341	PRJEB48268	KLEBGAP	100	304084	1084337	5453404		Iren Hoyland Lohr (iren.hoyland.lohr@sus.no)	Human	human	blood	Infection	Norway	2017
ERR11579084	NK_H9_008	ERS15599720	SAMEA113605343	PRJEB48268	KLEBGAP	189	350873	1043065	5416469		Iren Hoyland Lohr (iren.hoyland.lohr@sus.no)	Human	human	blood	Infection	Norway	2018
ERR11579085	NK_H9_009	ERS15599721	SAMEA113605344	PRJEB48268	KLEBGAP	134	644013	918170	5447440		Iren Hoyland Lohr (iren.hoyland.lohr@sus.no)	Human	human	blood	Infection	Norway	2018
ERR11579086	NK_H9_010	ERS15599722	SAMEA113605345	PRJEB48268	KLEBGAP	94	380603	1148817	5328715		Iren Hoyland Lohr (iren.hoyland.lohr@sus.no)	Human	human	blood	Infection	Norway	2018
ERR12132183	NK_H22_006	ERS16474087	SAMEA114492467	PRJEB48268	KLEBGAP	159	381838	674503	5454429	Not_submitted	Iren Hoyland Lohr (iren.hoyland.lohr@sus.no)	Human	human	blood	Infection	Norway	2016
ERR12132188	NK_H22_012	ERS16474092	SAMEA114492472	PRJEB48268	KLEBGAP	234	153742	383096	5467786	Not_submitted	Iren Hoyland Lohr (iren.hoyland.lohr@sus.no)	Human	human	blood	Infection	Norway	2017
ERR12132189	NK_H22_013	ERS16474093	SAMEA114492473	PRJEB48268	KLEBGAP	111	353043	614113	5484784	Not_submitted	Iren Hoyland Lohr (iren.hoyland.lohr@sus.no)	Human	human	blood	Infection	Norway	2017
ERR12132190	NK_H22_014	ERS16474094	SAMEA114492474	PRJEB48268	KLEBGAP	207	381794	1053248	5313631	Not_submitted	Iren Hoyland Lohr (iren.hoyland.lohr@sus.no)	Human	human	blood	Infection	Norway	2017
ERR12132191	NK_H22_015	ERS16474095	SAMEA114492475	PRJEB48268	KLEBGAP	126	386523	735522	5328175	Not_submitted	Iren Hoyland Lohr (iren.hoyland.lohr@sus.no)	Human	human	blood	Infection	Norway	2017
ERR12132194	NK_H22_019	ERS16474098	SAMEA114492478	PRJEB48268	KLEBGAP	129	301843	611275	5508513	Not_submitted	Iren Hoyland Lohr (iren.hoyland.lohr@sus.no)	Human	human	blood	Infection	Norway	2017
ERR12132195	NK_H22_020	ERS16474099	SAMEA114492479	PRJEB48268	KLEBGAP	86	430726	995528	5413400	Not_submitted	Iren Hoyland Lohr (iren.hoyland.lohr@sus.no)	Human	human	blood	Infection	Norway	2017
ERR12132199	NK_H22_024	ERS16474103	SAMEA114492483	PRJEB48268	KLEBGAP	167	196796	419632	5328796	Not_submitted	Iren Hoyland Lohr (iren.hoyland.lohr@sus.no)	Human	human	blood	Infection	Norway	2017
ERR12132200	NK_H22_025	ERS16474104	SAMEA114492484	PRJEB48268	KLEBGAP	99	333728	676350	5350238	Not_submitted	Iren Hoyland Lohr (iren.hoyland.lohr@sus.no)	Human	human	blood	Infection	Norway	2017
ERR12132201	NK_H5_041	ERS16474105	SAMEA114492485	PRJEB48268	KLEBGAP	175	165259	473213	5205203	Not_submitted	Iren Hoyland Lohr (iren.hoyland.lohr@sus.no)	Human	human	blood	Infection	Norway	2018
ERR12132203	NK_H8_124	ERS16474107	SAMEA114492487	PRJEB48268	KLEBGAP	96	369695	825039	5472767	Not_submitted	Iren Hoyland Lohr (iren.hoyland.lohr@sus.no)	Human	human	blood	Infection	Norway	2018
ERR5530318	2018-01-2359	ERS6084787	SAMEA8399309	PRJEB43870	KLEBGAP	335	132090	482088	5369693	34557173 + Kaspersen_2023_in_prep	Marianne Sunde (marianne.sunde@vetinst.no)	Animal	Turkey	caecal	Colonisation	Norway	2018
ERR5530319	2018-01-4197	ERS6084910	SAMEA8399432	PRJEB43870	KLEBGAP	397	105769	320204	5555482	34557173 + Kaspersen_2023_in_prep	Marianne Sunde (marianne.sunde@vetinst.no)	Animal	Turkey	caecal	Colonisation	Norway	2018
ERR5530320	2018-01-1802	ERS6084759	SAMEA8399281	PRJEB43870	KLEBGAP	98	386541	983646	5119933	34557173 + Kaspersen_2023_in_prep	Marianne Sunde (marianne.sunde@vetinst.no)	Animal	Broiler	caecal	Colonisation	Norway	2018
ERR5530321	2018-01-2939	ERS6084823	SAMEA8399345	PRJEB43870	KLEBGAP	286	177616	621902	5439118	34557173 + Kaspersen_2023_in_prep	Marianne Sunde (marianne.sunde@vetinst.no)	Animal	Turkey	caecal	Colonisation	Norway	2018
ERR5530322	2018-01-4766	ERS6084934	SAMEA8399456	PRJEB43870	KLEBGAP	145	259817	680401	5505969	34557173 + Kaspersen_2023_in_prep	Marianne Sunde (marianne.sunde@vetinst.no)	Animal	Turkey	caecal	Colonisation	Norway	2018
ERR5530324	2018-01-3269	ERS6084846	SAMEA8399368	PRJEB43870	KLEBGAP	62	753280	1052252	5132327	34557173 + Kaspersen_2023_in_prep	Marianne Sunde (marianne.sunde@vetinst.no)	Animal	Broiler	caecal	Colonisation	Norway	2018
ERR5530325	2018-01-3864	ERS6084887	SAMEA8399409	PRJEB43870	KLEBGAP	116	347623	581539	5540885	34557173 + Kaspersen_2023_in_prep	Marianne Sunde (marianne.sunde@vetinst.no)	Animal	Turkey	caecal	Colonisation	Norway	2018
ERR5530326	2018-01-1685	ERS6084750	SAMEA8399272	PRJEB43870	KLEBGAP	137	376471	913509	5412502	34557173 + Kaspersen_2023_in_prep	Marianne Sunde (marianne.sunde@vetinst.no)	Animal	Turkey	caecal	Colonisation	Norway	2018
ERR5530327	2018-01-3012	ERS6084827	SAMEA8399349	PRJEB43870	KLEBGAP	349	352870	925749	5496794	34557173 + Kaspersen_2023_in_prep	Marianne Sunde (marianne.sunde@vetinst.no)	Animal	Broiler	caecal	Colonisation	Norway	2018
ERR5530328	2018-01-2926	ERS6084822	SAMEA8399344	PRJEB43870	KLEBGAP	108	747473	1508193	5349782	34557173 + Kaspersen_2023_in_prep	Marianne Sunde (marianne.sunde@vetinst.no)	Animal	Turkey	caecal	Colonisation	Norway	2018
ERR5530329	2018-01-3163	ERS6084840	SAMEA8399362	PRJEB43870	KLEBGAP	94	498972	1164856	5407940	34557173 + Kaspersen_2023_in_prep	Marianne Sunde (marianne.sunde@vetinst.no)	Animal	Turkey	caecal	Colonisation	Norway	2018
ERR5530330	2018-01-707	ERS6084947	SAMEA8399469	PRJEB43870	KLEBGAP	131	283708	680401	5511637	34557173 + Kaspersen_2023_in_prep	Marianne Sunde (marianne.sunde@vetinst.no)	Animal	Turkey	caecal	Colonisation	Norway	2018
ERR5530331	2018-01-1148	ERS6084724	SAMEA8399246	PRJEB43870	KLEBGAP	73	419445	1520968	5257534	34557173 + Kaspersen_2023_in_prep	Marianne Sunde (marianne.sunde@vetinst.no)	Animal	Broiler	caecal	Colonisation	Norway	2018
ERR5530332	2018-01-531	ERS6084938	SAMEA8399460	PRJEB43870	KLEBGAP	101	315902	545607	5389117	34557173 + Kaspersen_2023_in_prep	Marianne Sunde (marianne.sunde@vetinst.no)	Animal	Turkey	caecal	Colonisation	Norway	2018
ERR5530333	2018-01-3935	ERS6084901	SAMEA8399423	PRJEB43870	KLEBGAP	164	407753	730657	5329305	34557173 + Kaspersen_2023_in_prep	Marianne Sunde (marianne.sunde@vetinst.no)	Animal	Turkey	caecal	Colonisation	Norway	2018
ERR5530334	2018-01-877	ERS6084961	SAMEA8399483	PRJEB43870	KLEBGAP	486	113959	235453	5774842	34557173 + Kaspersen_2023_in_prep	Marianne Sunde (marianne.sunde@vetinst.no)	Animal	Turkey	caecal	Colonisation	Norway	2018
ERR5530335	2018-01-3094	ERS6084833	SAMEA8399355	PRJEB43870	KLEBGAP	104	370637	1355418	5329756	34557173 + Kaspersen_2023_in_prep	Marianne Sunde (marianne.sunde@vetinst.no)	Animal	Turkey	caecal	Colonisation	Norway	2018
ERR5530336	2018-01-878	ERS6084962	SAMEA8399484	PRJEB43870	KLEBGAP	123	369416	905890	5327132	34557173 + Kaspersen_2023_in_prep	Marianne Sunde (marianne.sunde@vetinst.no)	Animal	Turkey	caecal	Colonisation	Norway	2018
ERR5530337	2018-01-4734	ERS6084927	SAMEA8399449	PRJEB43870	KLEBGAP	103	486608	612702	5292115	34557173 + Kaspersen_2023_in_prep	Marianne Sunde (marianne.sunde@vetinst.no)	Animal	Turkey	caecal	Colonisation	Norway	2018
ERR5530338	2018-01-4487	ERS6084921	SAMEA8399443	PRJEB43870	KLEBGAP	128	261750	680401	5505036	34557173 + Kaspersen_2023_in_prep	Marianne Sunde (marianne.sunde@vetinst.no)	Animal	Turkey	caecal	Colonisation	Norway	2018
ERR5530339	2018-01-3925	ERS6084894	SAMEA8399416	PRJEB43870	KLEBGAP	377	131943	328114	5337800	34557173 + Kaspersen_2023_in_prep	Marianne Sunde (marianne.sunde@vetinst.no)	Animal	Broiler	caecal	Colonisation	Norway	2018
ERR5530340	2018-01-3776	ERS6084880	SAMEA8399402	PRJEB43870	KLEBGAP	151	388944	849426	5500459	34557173 + Kaspersen_2023_in_prep	Marianne Sunde (marianne.sunde@vetinst.no)	Animal	Broiler	caecal	Colonisation	Norway	2018
ERR5530341	2018-01-598	ERS6084942	SAMEA8399464	PRJEB43870	KLEBGAP	167	310765	451187	5639097	34557173 + Kaspersen_2023_in_prep	Marianne Sunde (marianne.sunde@vetinst.no)	Animal	Turkey	caecal	Colonisation	Norway	2018
ERR5530342	2018-01-3463	ERS6084856	SAMEA8399378	PRJEB43870	KLEBGAP	147	472258	1453924	5481778	34557173 + Kaspersen_2023_in_prep	Marianne Sunde (marianne.sunde@vetinst.no)	Animal	Broiler	caecal	Colonisation	Norway	2018
ERR5530343	2018-01-3779	ERS6084882	SAMEA8399404	PRJEB43870	KLEBGAP	373	112857	404295	5443236	34557173 + Kaspersen_2023_in_prep	Marianne Sunde (marianne.sunde@vetinst.no)	Animal	Broiler	caecal	Colonisation	Norway	2018
ERR5530344	2018-01-2248	ERS6084777	SAMEA8399299	PRJEB43870	KLEBGAP	95	317510	960714	5389106	34557173 + Kaspersen_2023_in_prep	Marianne Sunde (marianne.sunde@vetinst.no)	Animal	Turkey	caecal	Colonisation	Norway	2018
ERR5530345	2018-01-2085	ERS6084767	SAMEA8399289	PRJEB43870	KLEBGAP	95	338049	960265	5394808	34557173 + Kaspersen_2023_in_prep	Marianne Sunde (marianne.sunde@vetinst.no)	Animal	Turkey	caecal	Colonisation	Norway	2018
ERR5530346	2018-01-2503	ERS6084795	SAMEA8399317	PRJEB43870	KLEBGAP	107	456420	1046257	5351644	34557173 + Kaspersen_2023_in_prep	Marianne Sunde (marianne.sunde@vetinst.no)	Animal	Turkey	caecal	Colonisation	Norway	2018
ERR5530347	2018-01-609	ERS6084943	SAMEA8399465	PRJEB43870	KLEBGAP	98	338049	545609	5388343	34557173 + Kaspersen_2023_in_prep	Marianne Sunde (marianne.sunde@vetinst.no)	Animal	Turkey	caecal	Colonisation	Norway	2018
ERR5530348	2018-01-2051	ERS6084765	SAMEA8399287	PRJEB43870	KLEBGAP	108	350545	579708	5266897	34557173 + Kaspersen_2023_in_prep	Marianne Sunde (marianne.sunde@vetinst.no)	Animal	Turkey	caecal	Colonisation	Norway	2018
ERR5530353	2018-01-1117	ERS6084723	SAMEA8399245	PRJEB43870	KLEBGAP	122	453171	587842	5441386	34557173 + Kaspersen_2023_in_prep	Marianne Sunde (marianne.sunde@vetinst.no)	Animal	Broiler	caecal	Colonisation	Norway	2018
[truncated: 2,157 more rows]

## Sheet: Table S3
strain	species	species_match	contig_count	N50	largest_contig	total_size	ambiguous_bases	QC_warnings	ST	virulence_score	resistance_score	num_resistance_classes	num_resistance_genes	Yersiniabactin	YbST	Colibactin	CbST	Aerobactin	AbST	Salmochelin	SmST	RmpADC	RmST	rmpA2	wzi	K_locus	K_type	K_locus_problems	K_locus_confidence	K_locus_identity	K_locus_missing_genes	O_locus	O_type	O_locus_problems	O_locus_confidence	O_locus_identity	O_locus_missing_genes	AGly_acquired	Col_acquired	Fcyn_acquired	Flq_acquired	Gly_acquired	MLS_acquired	Phe_acquired	Rif_acquired	Sul_acquired	Tet_acquired	Tgc_acquired	Tmt_acquired
[truncated: 3,999 more rows]
[truncated: 61 more columns]

[truncated: 2 more sheets: Table S4, Table S5]
